# Supplementary material for: CD8+ T-cell responses towards conserved influenza B virus epitopes across anatomical sites and age
Source: Nat Commun. 2024 Apr 29;15:3387. doi: 10.1038/s41467-024-47576-y (PMC11059233; doi:10.1038/s41467-024-47576-y)
Supplement: Supplementary file 4 — Supplementary Data 1 [file 41467_2024_47576_MOESM4_ESM.xlsx]

## Sheet: Explanations
Sheets	Content
_Identifications	All influenza peptides identified with a 5% peptide false discovery rate cut-off and their appearance across samples. Modifications are shown. Invalid influenza identifications (present in uninfected) are noted in grey. Appearances in control data sets are noted.
_Sequences	Sequences of valid peptides, their appearance across samples, and predicted binding to expressed HLA class I molecules. Appearances in control data sets are noted. If peptide was identified with a deamidated asparagine residue the binding predictions are also shown
Binding predictions	Performed for 8-14 amino acid peptides
	SB and WB are calculated with NetMHC4.0, using default thresholds of % rank 0.5 and 2 respectively.
	For the overexpressed HLA, peptides with % rank below 20 are considered potential binders if not better evidence for endogenous HLA binding
	Colour code:
	% Rank<0.5, nM Affinity <500
	% Rank<2, nM Affinity <2000

## Sheet: B7_Identifications
Peptide details						Parameters of best ID								Appearance in experiments (1=present)			Only identified in infected samples?		Sequence identified in control datasets from C1R derivatives
Name	Peptide Identified (inc. modification)	Sequence	Protein	Start	End	-10lgP	Mass	Length	ppm	m/z	RT	PTM	AScore	ID Uninfected rep 1	ID IBV rep 1	ID IBV rep 2	Valid	Valid comment	Mixed Class II	W632
BM2_83-97	DHIIIEGLSAEEIIK	DHIIIEGLSAEEIIK	BM2	83	97	44.09	1678.91	15	7.5	840.471	58.31				1	1	1		1	0
BM2_85-97	IIIEGLSAEEIIK	IIIEGLSAEEIIK	BM2	85	97	41.31	1426.83	13	1	714.422	61.62				1	1	1		1	1
HA_1-9	M(+15.99)KAIIVLLM(+15.99)	MKAIIVLLM	HA	1	9	20.44	1062.62	9	3.5	532.318	53.01	Oxidation (M)	M1:Oxidation (M):1000.00;M9:Oxidation (M):1000.00		1		1		1	1
HA_27-35	SPHVVKTAT	SPHVVKTAT	HA	27	35	51.77	938.519	9	-3	470.265	18.17				1	1	1		0	0
HA_29-37	HVVKTATQG	HVVKTATQG	HA	29	37	25.47	939.514	9	2.2	470.766	17.85					1	1		0	0
HA_91-99	IPSARVSIL	IPSARVSIL	HA	91	99	36.26	954.586	9	2.1	478.301	43.43				1	1	1		0	1
HA_110-119	FPIM(+15.99)HDRTKI	FPIMHDRTKI	HA	110	119	36.39	1272.66	10	0.5	637.34	25.85	Oxidation (M)	M4:Oxidation (M):1000.00		1	1	1		0	1
HA_224-232	KPQKFTSSA	KPQKFTSSA	HA	224	232	42.27	992.529	9	-3.6	497.27	18.08				1	1	1		0	0
HA_255-263	LPQSGRIVV	LPQSGRIVV	HA	255	263	26.04	967.581	9	0.8	484.8	36.27					1	1		0	1
HA_272-286	KTGTITYQRGILLPQ	KTGTITYQRGILLPQ	HA	272	286	31.21	1687.96	15	1.1	844.989	40.41				1		1		1	1
HA_273-286	TGTITYQRGILLPQ	TGTITYQRGILLPQ	HA	273	286	21.04	1559.87	14	6.3	780.946	50.13				1	1	1		1	0
HA_459-476	ELAVLLSNEGIINSEDEH	ELAVLLSNEGIINSEDEH	HA	459	476	53.32	1980.96	18	7.1	991.499	65.78					1	1		1	1
HA_460-475	LAVLLSNEGIINSEDE	LAVLLSNEGIINSEDE	HA	460	475	44.19	1714.86	16	-0.7	858.441	70.72					1	1		1	1
HA_460-476	LAVLLSNEGIINSEDEH	LAVLLSNEGIINSEDEH	HA	460	476	56.5	1851.92	17	-1.9	926.966	58.92				1	1	1		1	1
HA_461-475	AVLLSNEGIINSEDE	AVLLSNEGIINSEDE	HA	461	475	43.7	1601.78	15	3	801.901	61.64					1	1		1	1
HA_461-476	AVLLSNEGIINSEDEH	AVLLSNEGIINSEDEH	HA	461	476	47.3	1738.84	16	3.1	870.429	50.29				1	1	1		1	1
HA_462-476	VLLSNEGIINSEDEH	VLLSNEGIINSEDEH	HA	462	476	37.61	1667.8	15	3.4	834.91	47.79				1	1	1		1	0
HA+3_82-92	M(+15.99)PQLHRSGRGL	MPQLHRSGRGL	HA+3	82	92	30.5	1266.66	11	-1.2	634.337	20.11	Oxidation (M)	M1:Oxidation (M):1000.00		1	1	1		0	0
HA+3_211-220	RPNYRLGVPL	RPNYRLGVPL	HA+3	211	220	19.21	1183.68	10	1.6	592.85	37.54				1	1	1		0	0
HA-2_330-337	LPCSC(+119.00)HLR	LPCSCHLR	HA-2	330	337	23.89	1046.45	8	5.6	524.233	20.09	Cysteinylation	C5:Cysteinylation:5.03		1		1		0	0
M1_226-239	AKDVM(+15.99)EVLKQSSM(+15.99)G	AKDVMEVLKQSSMG	M1	226	239	40.42	1553.74	14	2.9	777.881	28.61	Oxidation (M)	M5:Oxidation (M):1000.00;M13:Oxidation (M):1000.00		1		1		1	0
M1_226-241	AKDVM(+15.99)EVLKQSSM(+15.99)GNS	AKDVMEVLKQSSMGNS	M1	226	241	46.54	1754.82	16	2.4	878.418	28.55	Oxidation (M)	M5:Oxidation (M):1000.00;M13:Oxidation (M):1000.00		1		1		1	0
NA_82-92	YPRLSC(+119.00)PGSTF	YPRLSCPGSTF	NA	82	92	15.9	1345.58	11	3	673.801	40.97	Cysteinylation	C6:Cysteinylation:1000.00			1	1		0	0
NA_458-466	TVTGVNM(+15.99)AL	TVTGVNMAL	NA	458	466	27.37	920.464	9	1.3	461.241	41.26	Oxidation (M)	M7:Oxidation (M):1000.00		1	1	1		0	1
NP_5-20	DIDGINTGTIDKAPEE	DIDGINTGTIDKAPEE	NP	5	20	25.57	1686.79	16	6.3	844.41	49.01				1		1		1	0
NP_17-31	APEEITSGTSGTTRP	APEEITSGTSGTTRP	NP	17	31	16.63	1502.72	15	-0.1	752.368	27.77				1		1		1	0
NP_30-38	RPIIRPATL	RPIIRPATL	NP	30	38	26.06	1035.66	9	-1.1	518.834	29.85				1	1	1		0	0
NP_165-173	YFSPIRVTF	YFSPIRVTF	NP	165	173	35.76	1128.6	9	3.1	565.307	59.73				1		1		0	1
NP_233-244	LPRRSGATGVAI	LPRRSGATGVAI	NP	233	244	29.39	1196.7	12	2.5	599.358	27.34				1	1	1		0	0
NP_260-268	RAM(+15.99)ADRGLL	RAMADRGLL	NP	260	268	15.19	1017.54	9	2	509.778	24.88	Oxidation (M)	M3:Oxidation (M):1000.00		1		1		0	0
NP_421-438	VPAKEQVEGM(+15.99)GAALM(+15.99)SIK	VPAKEQVEGMGAALMSIK	NP	421	438	18.21	1889.96	18	5.2	945.992	32.46	Oxidation (M)	M10:Oxidation (M):1000.00;M15:Oxidation (M):1000.00		1		1		1	0
NP_472-481	RPIALSKQAV	RPIALSKQAV	NP	472	481	32.04	1081.66	10	0.8	541.84	25.03				1	1	1		0	0
NP_536-546	IPIKQTIPNFF	IPIKQTIPNFF	NP	536	546	20.12	1316.75	11	-3.4	659.38	61.49				1		1		0	0
NP+2_180-188	M(+15.99)IKPSTSAL	MIKPSTSAL	NP+2	180	188	20.4	962.511	9	2.4	482.265	28.64	Oxidation (M)	M1:Oxidation (M):1000.00		1	1	1		0	0
NS1_66-74	EPESKRMSL	EPESKRMSL	NS1	66	74	30.68	1075.53	9	-2.2	538.773	23.61				1	1	1		0	0
NS1_66-74	EPESKRM(+15.99)SL	EPESKRMSL	NS1	66	74	25.61	1091.53	9	1.1	546.774	18.64	Oxidation (M)	M7:Oxidation (M):1000.00			1	1		0	0
NS1_121-129	YPSTPGRC(+119.00)L	YPSTPGRCL	NS1	121	129	15.52	1111.48	9	3	556.75	28.49	Cysteinylation	C8:Cysteinylation:1000.00			1	1		0	0
NS1_196-206	HPNGYKSLSTL	HPNGYKSLSTL	NS1	196	206	49.97	1215.62	11	2.1	608.822	28.56				1	1	1		0	0
NS1_211-218	AYDQSGRL	AYDQSGRL	NS1	211	218	24.64	908.435	8	4	455.228	24.66				1	1	1		0	1
NS1_211-219	AYDQSGRLV	AYDQSGRLV	NS1	211	219	28.38	1007.5	9	-0.4	504.759	30.09				1		1		0	1
NS1_253-265	KPIRAAETAVGVL	KPIRAAETAVGVL	NS1	253	265	28.71	1323.79	13	0.6	662.901	34.71				1	1	1		0	0
NS2_62-70	TIRLVTEEL	TIRLVTEEL	NS2	62	70	32.37	1072.61	9	1.1	537.316	50.25				1	1	1		0	0
PA_596-604	GYDM(+15.99)TKAC(+119.00)F	GYDMTKACF	PA	596	604	30.74	1169.42	9	2.8	585.718	29.69	Oxidation (M); Cysteinylation	M4:Oxidation (M):1000.00;C8:Cysteinylation:1000.00		1	1	1		0	1
PB1_393-404	KPFFNEEGTASL	KPFFNEEGTASL	PB1	393	404	35.73	1338.65	12	2.5	670.332	46.25				1	1	1		0	0
PB1_706-714	KPVGQHSM(+15.99)L	KPVGQHSML	PB1	706	714	36.47	1011.52	9	-1.5	506.767	18.67	Oxidation (M)	M8:Oxidation (M):1000.00		1	1	1		0	0
PB1_706-714	KPVGQHSML	KPVGQHSML	PB1	706	714	36.37	995.522	9	0.3	498.769	22.28				1		1		0	0
PB1+2_80-89	YPKIM(+15.99)SRVPM(+15.99)	YPKIMSRVPM	PB1+2	80	89	35.61	1252.63	10	0.8	627.323	28.24	Oxidation (M)	M5:Oxidation (M):1000.00;M10:Oxidation (M):1000.00		1	1	1		0	0

## Sheet: B7_Sequences
Peptide details						Appearance in experiments (1=present)			Sequence identified in control datasets from C1R derivatives			NetMHC4.0 binding predictions
Name	Peptide	Protein	Length	Start	End	Sequence IBV rep 1	Sequence IBV rep 2	Valid	W632	Mixed class II	Native tested	HLA-B*07:02 % rank	HLA-B*07:02 nM affinity	HLA-B*07:02 bind level	HLA-B*35:03 % rank	HLA-B*35:03 nM affinity	HLA-B*35:03 bind level	HLA-C*04:01 % rank	HLA-C*04:01 nM affinity	HLA-C*04:01 bind level	Endogenous class I (not predicted to bind B*07:02 and either predicted to bind endogenous HLA-C*04:01 or seen in Class I control data)	Comment
BM2_83-97	DHIIIEGLSAEEIIK	BM2	15	83	97	1	1	1	0	1	0										FALSE
BM2_85-97	IIIEGLSAEEIIK	BM2	13	85	97	1	1	1	1	1	0	55	35288.6	NB	43	46030.6	NB	85	42936.1	NB	TRUE
HA_1-9	MKAIIVLLM	HA	9	1	9	1		1	1	1	0	10	14358.5	PB	18	42334.1	NB	10	19046.2	NB	FALSE
HA_27-35	SPHVVKTAT	HA	9	27	35	1	1	1	0	0	1	0.3	66.1	SB	2.5	25551	NB	9	18108.3	NB	FALSE
HA_29-37	HVVKTATQG	HA	9	29	37		1	1	0	0	0	26	27077.8	NB	18	42212.4	NB	24	29424	NB	FALSE
HA_91-99	IPSARVSIL	HA	9	91	99	1	1	1	1	0	1	0.125	25.1	SB	0.125	2978.2	SB	3	10920.6	NB	FALSE
HA_110-119	FPIMHDRTKI	HA	10	110	119	1	1	1	1	0	1	0.5	109.6	SB	1.8	21615.6	WB	30	32935.9	NB	FALSE
HA_224-232	KPQKFTSSA	HA	9	224	232	1	1	1	0	0	1	0.07	15.7	SB	2.5	25343.4	NB	11	19252.1	NB	FALSE
HA_255-263	LPQSGRIVV	HA	9	255	263		1	1	1	0	1	0.1	20	SB	0.8	12974.2	WB	5	13709	NB	FALSE
HA_272-286	KTGTITYQRGILLPQ	HA	15	272	286	1		1	1	1	0										TRUE
HA_273-286	TGTITYQRGILLPQ	HA	14	273	286	1	1	1	0	1	0	30	28605	NB	17	42068.4	NB	38	35742.5	NB	FALSE
HA_459-476	ELAVLLSNEGIINSEDEH	HA	18	459	476		1	1	1	1	0										TRUE
HA_460-475	LAVLLSNEGIINSEDE	HA	16	460	475		1	1	1	1	0										TRUE
HA_460-476	LAVLLSNEGIINSEDEH	HA	17	460	476	1	1	1	1	1	0										TRUE
HA_461-475	AVLLSNEGIINSEDE	HA	15	461	475		1	1	1	1	0										TRUE
HA_461-476	AVLLSNEGIINSEDEH	HA	16	461	476	1	1	1	1	1	0										TRUE
HA_462-476	VLLSNEGIINSEDEH	HA	15	462	476	1	1	1	0	1	0										FALSE
HA+3_82-92	MPQLHRSGRGL	HA+3	11	82	92	1	1	1	0	0	1	0.6	165.1	WB	3	27202	NB	42	36903.3	NB	FALSE
HA+3_211-220	RPNYRLGVPL	HA+3	10	211	220	1	1	1	0	0	1	0.04	9.8	SB	1.2	17208.4	WB	13	21573.3	NB	FALSE
HA-2_330-337	LPCSCHLR	HA-2	8	330	337	1		1	0	0	0	35	30360.9	NB	15	41056.2	NB	41	36605.5	NB	FALSE
M1_226-239	AKDVMEVLKQSSMG	M1	14	226	239	1		1	0	1	0	60	36795.7	NB	25	43950	NB	46	37913.5	NB	FALSE
M1_226-241	AKDVMEVLKQSSMGNS	M1	16	226	241	1		1	0	1	0										FALSE
NA_82-92	YPRLSCPGSTF	NA	11	82	92		1	1	0	0	0	0.15	29.1	SB	0.8	13630.6	WB	29	32262.6	NB	FALSE
NA_458-466	TVTGVNMAL	NA	9	458	466	1	1	1	1	0	1	1.3	664.1	WB	6.5	34871.9	NB	1.4	8197.7	WB	FALSE
NP_5-20	DIDGINTGTIDKAPEE	NP	16	5	20	1		1	0	1	0										FALSE
NP_17-31	APEEITSGTSGTTRP	NP	15	17	31	1		1	0	1	0										FALSE
NP_30-38	RPIIRPATL	NP	9	30	38	1	1	1	0	0	1	0.04	10.3	SB	0.09	2508.7	SB	1.2	7524.8	WB	FALSE
NP_165-173	YFSPIRVTF	NP	9	165	173	1		1	1	0	0	9	12709.1	NB	1.5	20201.1	WB	0.1	3046.3	SB	TRUE
NP_233-244	LPRRSGATGVAI	NP	12	233	244	1	1	1	0	0	1	0.15	30.8	SB	8	36495.1	NB	42	36824.7	NB	FALSE
NP_260-268	RAMADRGLL	NP	9	260	268	1		1	0	0	0	0.3	59.5	SB	14	40650.8	NB	0.7	6066.9	WB	FALSE
NP_421-438	VPAKEQVEGMGAALMSIK	NP	18	421	438	1		1	0	1	0										FALSE
NP_472-481	RPIALSKQAV	NP	10	472	481	1	1	1	0	0	1	0.1	20.8	SB	16	41688.7	NB	44	37339.1	NB	FALSE
NP_536-546	IPIKQTIPNFF	NP	11	536	546	1		1	0	0	1	2.5	1724.4	PB	1.3	18360	WB	34	34608.8	NB	FALSE
NP+2_180-188	MIKPSTSAL	NP+2	9	180	188	1	1	1	0	0	1	0.4	75.2	SB	0.6	11072.6	WB	1.2	7555.3	WB	FALSE
NS1_66-74	EPESKRMSL	NS1	9	66	74	1	1	1	0	0	1	0.3	54.9	SB	0.08	2262.6	SB	4	11922.5	NB	FALSE
NS1_121-129	YPSTPGRCL	NS1	9	121	129		1	1	0	0	1	0.09	18.8	SB	0.125	3314.6	SB	1.9	9088.9	WB	FALSE
NS1_196-206	HPNGYKSLSTL	NS1	11	196	206	1	1	1	0	0	1	0.8	242.7	WB	0.25	5420.7	SB	36	35244	NB	FALSE
NS1_211-218	AYDQSGRL	NS1	8	211	218	1	1	1	1	0	0	46	33557.5	NB	25	43835.5	NB	17	24898.8	NB	TRUE
NS1_211-219	AYDQSGRLV	NS1	9	211	219	1		1	1	0	0	21	24075.4	NB	49	46469.4	NB	4	12425.4	NB	TRUE
NS1_253-265	KPIRAAETAVGVL	NS1	13	253	265	1	1	1	0	0	1	0.7	189.7	WB	4	29521.9	NB	37	35678.3	NB	FALSE
NS2_62-70	TIRLVTEEL	NS2	9	62	70	1	1	1	0	0	1	2.5	1849.5	PB	21	43059.4	NB	4	11831.9	NB	FALSE
PA_596-604	GYDMTKACF	PA	9	596	604	1	1	1	1	0	0	28	27903.1	NB	9	37819.3	NB	0.4	4717.2	SB	TRUE
PB1_393-404	KPFFNEEGTASL	PB1	12	393	404	1	1	1	0	0	1	0.6	139.1	WB	0.7	12237.3	WB	17	24865.4	NB	FALSE
PB1_706-714	KPVGQHSML	PB1	9	706	714	1	1	1	0	0	1	0.06	14.2	SB	0.09	2527.3	SB	2.5	9482.9	NB	FALSE
PB1+2_80-89	YPKIMSRVPM	PB1+2	10	80	89	1	1	1	0	0	1	0.03	9	SB	0.125	2852.2	SB	31	33346.8	NB	FALSE

## Sheet: B8_Identifications
Peptide details						Parameters of best ID								Appearance in experiments (1=present)						Only identified in infected samples?		Sequence identified in control datasets from C1R derivatives
Name	Peptide Identified (inc. modification)	Sequence	Protein	Start	End	-10lgP	Mass	Length	ppm	m/z	RT	PTM	AScore	ID Uninfected rep 1	ID Uninfected rep 2	ID Uninfected rep 3	ID IBV rep 1	ID IBV rep 2	ID IBV rep 3	Valid	Valid comment	Mixed Class II	W632
BM2_40-49	RIKGPNKETI	RIKGPNKETI	BM2	40	49	20.89	1154.68	10	-2	385.899	19.19								1	1		0	0
BM2_76-88	DNM(+15.99)EVLSDHIIIE	DNMEVLSDHIIIE	BM2	76	88	22.35	1542.72	13	3.8	772.37	57.11	Oxidation (M)	M3:Oxidation (M):1000.00				1			1		1	0
BM2_83-97	DHIIIEGLSAEEIIK	DHIIIEGLSAEEIIK	BM2	83	97	51.39	1678.91	15	-0.7	840.464	58.16						1	1	1	1		1	0
BM2_83-95	DHIIIEGLSAEEI	DHIIIEGLSAEEI	BM2	83	95	32.76	1437.74	13	0.5	719.875	62.69								1	1		1	0
BM2_85-97	IIIEGLSAEEIIK	IIIEGLSAEEIIK	BM2	85	97	44.03	1426.83	13	0.7	714.422	61.44						1	1	1	1		1	1
HA_1-15	M(+15.99)KAIIVLLM(+15.99)VVTSNA	MKAIIVLLMVVTSNA	HA	1	15	49.69	1633.91	15	1.6	817.966	73.16	Oxidation (M)	M1:Oxidation (M):1000.00;M9:Oxidation (M):1000.00				1	1	1	1		0	0
HA_1-9	M(+15.99)KAIIVLLM(+15.99)	MKAIIVLLM	HA	1	9	18.95	1062.62	9	0.8	532.317	52.13	Oxidation (M)	M1:Oxidation (M):1000.00;M9:Oxidation (M):1000.00				1	1	1	1		1	1
HA_2-15	KAIIVLLM(+15.99)VVTSNA	KAIIVLLMVVTSNA	HA	2	15	38.59	1486.88	14	0.1	744.447	68.81	Oxidation (M)	M8:Oxidation (M):1000.00				1		1	1		0	0
HA_2-9	KAIIVLLM(+15.99)	KAIIVLLM	HA	2	9	18.78	915.583	8	-0.2	458.798	51.06	Oxidation (M)	M8:Oxidation (M):1000.00						1	1		0	1
HA_56-64	FANLKGTET	FANLKGTET	HA	56	64	43.12	979.497	9	0.6	490.755	27.45						1	1	1	1		0	0
HA_75-82	C(+119.00)TDLDVAL	CTDLDVAL	HA	75	82	19.77	967.399	8	0.9	484.707	53.9	Cysteinylation	C1:Cysteinylation:1000.00				1		1	1		0	1
HA_91-99	IPSARVSIL	IPSARVSIL	HA	91	99	30.81	954.586	9	-0.4	478.3	44.53						1	1	1	1		0	1
HA_91-98	IPSARVSI	IPSARVSI	HA	91	98	20.95	841.502	8	-1	421.758	34.44						1	1	1	1		0	0
HA_110-119	FPIMHDRTKI	FPIMHDRTKI	HA	110	119	27.23	1256.67	10	0.6	419.897	28.9							1		1		0	1
HA_110-119	FPIM(+15.99)HDRTKI	FPIMHDRTKI	HA	110	119	33.93	1272.66	10	-1.6	637.339	25.44	Oxidation (M)	M4:Oxidation (M):1000.00				1	1	1	1		0	1
HA_110-117	FPIM(+15.99)HDRT	FPIMHDRT	HA	110	117	35.15	1031.49	8	-0.7	516.75	22.34	Oxidation (M)	M4:Oxidation (M):1000.00				1	1	1	1		0	0
HA_114-128	HDRTKIRQLPNLLRG	HDRTKIRQLPNLLRG	HA	114	128	35.17	1816.05	15	1.1	606.359	27.84								1	1		1	0
HA_209-216	HSDNEIQM	HSDNEIQM	HA	209	216	14.94	972.397	8	2.1	487.206	27.31							1		1		0	0
HA_269-286	KSGKTGTITYQRGILLPQ	KSGKTGTITYQRGILLPQ	HA	269	286	16.97	1960.11	18	-0.2	654.377	34.32						1			1		1	0
HA_270-287	SGKTGTITYQRGILLPQK	SGKTGTITYQRGILLPQK	HA	270	287	44.25	1960.11	18	3.4	654.38	31.48								1	1		1	0
HA_270-286	SGKTGTITYQRGILLPQ	SGKTGTITYQRGILLPQ	HA	270	286	32.41	1832.02	17	0.1	611.679	39.42								1	1		1	0
HA_271-287	GKTGTITYQRGILLPQK	GKTGTITYQRGILLPQK	HA	271	287	42.98	1873.08	17	0.3	625.367	32.65						1		1	1		1	0
HA_271-286	GKTGTITYQRGILLPQ	GKTGTITYQRGILLPQ	HA	271	286	57.47	1744.98	16	1	873.5	39.52						1	1	1	1		1	0
HA_272-288	KTGTITYQRGILLPQKV	KTGTITYQRGILLPQKV	HA	272	288	18.24	1915.13	17	0	639.382	35.66								1	1		1	0
HA_272-286	KTGTITYQRGILLPQ	KTGTITYQRGILLPQ	HA	272	286	53.76	1687.96	15	0.4	844.989	39.38						1	1	1	1		1	1
HA_272-284	KTGTITYQRGILL	KTGTITYQRGILL	HA	272	284	36.11	1462.85	13	-1.1	488.624	38.54								1	1		1	0
HA_273-286	TGTITYQRGILLPQ	TGTITYQRGILLPQ	HA	273	286	45.52	1559.87	14	-0.4	780.941	48.86						1	1	1	1		1	0
HA_273-285	TGTITYQRGILLP	TGTITYQRGILLP	HA	273	285	35.08	1431.81	13	-0.3	716.911	52.02							1	1	1		1	0
HA_298-305	IKGSLPLI	IKGSLPLI	HA	298	305	15.32	839.548	8	0.2	420.78	39.94							1	1	1		0	0
HA_336-344	C(+119.00)PIWVKTPL	CPIWVKTPL	HA	336	344	45.76	1174.59	9	-0.1	588.301	48.17	Cysteinylation	C1:Cysteinylation:1000.00					1		1		0	0
HA_358-368	LLKERGFFGAI	LLKERGFFGAI	HA	358	368	36.91	1249.72	11	0.9	625.867	45.96								1	1		0	0
HA_399-410	DLKSTQEAINKI	DLKSTQEAINKI	HA	399	410	26.88	1358.74	12	2.7	680.379	36.16								1	1		0	0
HA_399-407	DLKSTQEAI	DLKSTQEAI	HA	399	407	38.92	1003.52	9	0.4	502.766	32.98						1	1	1	1		0	0
HA_410-426	ITKNLNSLSELEVKNLQ	ITKNLNSLSELEVKNLQ	HA	410	426	65.76	1942.07	17	-1.3	648.364	45.91						1	1	1	1		1	1
HA_410-425	ITKNLNSLSELEVKNL	ITKNLNSLSELEVKNL	HA	410	425	36.56	1814.01	16	-3.6	605.677	47.14							1	1	1		1	0
HA_410-424	ITKNLNSLSELEVKN	ITKNLNSLSELEVKN	HA	410	424	51.93	1700.93	15	-1	851.472	37.15						1	1	1	1		1	1
HA_410-423	ITKNLNSLSELEVK	ITKNLNSLSELEVK	HA	410	423	55.59	1586.89	14	0.1	794.451	38.07						1	1	1	1		1	1
HA_412-424	KNLNSLSELEVKN	KNLNSLSELEVKN	HA	412	424	46.1	1486.8	13	1.5	744.408	32.35						1	1	1	1		1	1
HA_434-442	ELHNEILEL	ELHNEILEL	HA	434	442	31.47	1108.58	9	0.1	555.295	53.43						1		1	1		0	0
HA_459-476	ELAVLLSNEGIINSEDEH	ELAVLLSNEGIINSEDEH	HA	459	476	37.37	1980.96	18	2	991.489	63.5						1	1	1	1		1	1
HA_459-475	ELAVLLSNEGIINSEDE	ELAVLLSNEGIINSEDE	HA	459	475	44.47	1843.9	17	2.7	922.962	73.36								1	1		1	0
HA_460-476	LAVLLSNEGIINSEDEH	LAVLLSNEGIINSEDEH	HA	460	476	54.11	1851.92	17	0	926.968	57.38						1	1	1	1		1	1
HA_460-475	LAVLLSNEGIINSEDE	LAVLLSNEGIINSEDE	HA	460	475	61.4	1714.86	16	0.8	858.439	67.98						1	1	1	1		1	1
HA_460-474	LAVLLSNEGIINSED	LAVLLSNEGIINSED	HA	460	474	40.07	1585.82	15	0.3	793.917	68.31						1		1	1		1	0
HA_461-476	AVLLSNEGIINSEDEH	AVLLSNEGIINSEDEH	HA	461	476	64.2	1738.84	16	0	870.426	49.99						1	1	1	1		1	1
HA_461-475	AVLLSNEGIINSEDE	AVLLSNEGIINSEDE	HA	461	475	51.42	1601.78	15	-3.2	801.892	60.42						1	1	1	1		1	1
HA_461-474	AVLLSNEGIINSED	AVLLSNEGIINSED	HA	461	474	41.6	1472.74	14	-0.8	737.375	60.38						1		1	1		1	0
HA_462-476	VLLSNEGIINSEDEH	VLLSNEGIINSEDEH	HA	462	476	43.46	1667.8	15	0.8	834.906	46.79							1	1	1		1	0
HA_462-475	VLLSNEGIINSEDE	VLLSNEGIINSEDE	HA	462	475	30.57	1530.74	14	1.7	766.379	56.47								1	1		1	0
HA_481-488	ERKLKKML	ERKLKKML	HA	481	488	37.28	1044.65	8	0.4	523.33	19.91						1	1	1	1		0	0
HA_481-488	ERKLKKM(+15.99)L	ERKLKKML	HA	481	488	33.93	1060.64	8	-0.7	531.327	18.19	Oxidation (M)	M7:Oxidation (M):1000.00				1	1	1	1		0	0
HA_518-529	TFDAGEFSLPTF	TFDAGEFSLPTF	HA	518	529	20.06	1330.61	12	2.9	666.312	77.13						1			1		0	0
HA_518-526	TFDAGEFSL	TFDAGEFSL	HA	518	526	22.46	985.439	9	1.2	986.448	68.12								1	1		0	1
HA_526-534	LPTFDSLNI	LPTFDSLNI	HA	526	534	16.67	1018.53	9	2.9	510.276	56.23								1	1		0	0
HA+1_614-621	LPLQKTLL	LPLQKTLL	HA+1	614	621	29.01	924.601	8	-0.4	463.308	45.28						1	1	1	1		0	0
HA+2_43-51	KLLLKGRSM(+15.99)	KLLLKGRSM	HA+2	43	51	22.23	1060.64	9	-0.5	531.328	19.37	Oxidation (M)	M9:Oxidation (M):1000.00				1	1	1	1		0	0
HA+2_43-51	KLLLKGRSM	KLLLKGRSM	HA+2	43	51	24.41	1044.65	9	-0.6	523.331	22.8						1	1		1		0	0
HA+3_30-37	HWDNIVKL	HWDNIVKL	HA+3	30	37	23.9	1023.55	8	2.1	512.783	42.25							1		1		0	0
HA+3_306-314	QGNKRILAF	QGNKRILAF	HA+3	306	314	27.02	1045.6	9	1.4	523.809	30.61						1	1		1		0	0
HA+3_327-335	WIKQKQALL	WIKQKQALL	HA+3	327	335	32.83	1126.69	9	0.2	564.349	31.09						1	1	1	1		0	0
M1_44-52	EWIKNKRC(+119.00)L	EWIKNKRCL	M1	44	52	16.25	1307.65	9	-1.3	436.889	22	Cysteinylation	C8:Cysteinylation:1000.00				1	1		1		0	0
M1_45-52	WIKNKRCL	WIKNKRCL	M1	45	52	16.82	1059.6	8	-2.7	530.806	22.33							1		1		0	0
M1_45-52	WIKNKRC(+119.00)L	WIKNKRCL	M1	45	52	28.47	1178.61	8	-2.2	590.309	20.48	Cysteinylation	C7:Cysteinylation:1000.00				1	1	1	1		0	0
M1_91-98	TKKKGLIL	TKKKGLIL	M1	91	98	21.94	899.617	8	0.2	450.815	22.17						1	1	1	1		0	0
M1_117-124	EGHESSAL	EGHESSAL	M1	117	124	25.09	828.361	8	1	415.188	19.65						1		1	1		0	0
M1_141-149	QVKLGTLC(+119.00)A	QVKLGTLCA	M1	141	149	25	1050.52	9	0.2	526.268	34.29	Cysteinylation	C8:Cysteinylation:1000.00				1	1		1		0	0
M1_170-177	VPGVRREM(+15.99)	VPGVRREM	M1	170	177	25.2	958.502	8	-1.6	959.508	18.72	Oxidation (M)	M8:Oxidation (M):1000.00				1	1	1	1		0	0
M1_170-177	VPGVRREM	VPGVRREM	M1	170	177	32.28	942.507	8	0.8	472.261	21.22							1	1	1		0	0
M1_171-177	PGVRREM(+15.99)	PGVRREM	M1	171	177	17.72	859.433	7	-0.4	430.723	18.66	Oxidation (M)	M7:Oxidation (M):1000.00					1		1		0	0
M1_198-205	VQKLAEEL	VQKLAEEL	M1	198	205	27.47	928.523	8	1.4	465.269	32.2						1	1	1	1		0	0
M1_201-213	LAEELQSNIGVLR	LAEELQSNIGVLR	M1	201	213	43.26	1440.79	13	1	721.403	49.72							1		1		0	0
M1_202-213	AEELQSNIGVLR	AEELQSNIGVLR	M1	202	213	31.16	1327.71	12	0.8	664.861	42.34							1		1		0	0
M1_204-212	ELQSNIGVL	ELQSNIGVL	M1	204	212	21.66	971.529	9	0.4	486.771	57.49						1		1	1		0	0
M1_223-230	EGIAKDVM(+15.99)	EGIAKDVM	M1	223	230	28.57	877.422	8	-1.4	439.717	22.44	Oxidation (M)	M8:Oxidation (M):1000.00				1	1	1	1		0	0
M1_223-230	EGIAKDVM	EGIAKDVM	M1	223	230	26.05	861.427	8	1.5	431.72	30.77						1			1		0	0
M1_225-241	IAKDVM(+15.99)EVLKQSSM(+15.99)GNS	IAKDVMEVLKQSSMGNS	M1	225	241	68.79	1867.9	17	-0.3	934.958	33.36	Oxidation (M)	M6:Oxidation (M):1000.00;M14:Oxidation (M):1000.00						1	1		1	0
M1_226-241	AKDVMEVLKQSSM(+15.99)GNS	AKDVMEVLKQSSMGNS	M1	226	241	53.62	1738.82	16	2	870.42	36.47	Oxidation (M)	M13:Oxidation (M):152.83					1	1	1		1	0
M1_226-241	AKDVM(+15.99)EVLKQSSM(+15.99)GNS	AKDVMEVLKQSSMGNS	M1	226	241	63.79	1754.82	16	1.9	878.418	26.69	Oxidation (M)	M5:Oxidation (M):1000.00;M13:Oxidation (M):1000.00				1	1	1	1		1	0
M1_228-248	DVM(+15.99)EVLKQSSM(+15.99)GNSALVKKYL	DVMEVLKQSSMGNSALVKKYL	M1	228	248	50.08	2371.21	21	-0.7	791.411	51.34	Oxidation (M)	M3:Oxidation (M):1000.00;M11:Oxidation (M):1000.00				1			1		0	0
M1_229-248	VM(+15.99)EVLKQSSM(+15.99)GNSALVKKYL	VMEVLKQSSMGNSALVKKYL	M1	229	248	35.33	2256.19	20	-1.8	753.068	38.23	Oxidation (M)	M2:Oxidation (M):1000.00;M10:Oxidation (M):1000.00				1			1		0	0
M1_235-248	QSSMGNSALVKKYL	QSSMGNSALVKKYL	M1	235	248	39.64	1524.8	14	0.6	763.406	37.72								1	1		0	0
M1_235-248	QSSM(+15.99)GNSALVKKYL	QSSMGNSALVKKYL	M1	235	248	54.23	1540.79	14	0.1	771.403	32.52	Oxidation (M)	M4:Oxidation (M):1000.00				1	1	1	1		0	0
M1_235-248	QSSM(+15.99)GN(+.98)SALVKKYL	QSSMGNSALVKKYL	M1	235	248	20.35	1541.78	14	0.5	771.896	34.57	Oxidation (M); Deamidation (NQ)	M4:Oxidation (M):1000.00;N6:Deamidation (NQ):3.97						1	1		0	0
M1_235-248	Q(+.98)SSM(+15.99)GNSALVKKYL	QSSMGNSALVKKYL	M1	235	248	47.44	1541.78	14	-1.1	514.932	35.7	Deamidation (NQ); Oxidation (M)	Q1:Deamidation (NQ):38.32;M4:Oxidation (M):1000.00				1	1	1	1		0	0
M1_236-248	SSM(+15.99)GNSALVKKYL	SSMGNSALVKKYL	M1	236	248	62.29	1412.73	13	-0.4	707.374	32.29	Oxidation (M)	M3:Oxidation (M):1000.00						1	1		0	0
M1_237-248	SM(+15.99)GNSALVKKYL	SMGNSALVKKYL	M1	237	248	50.94	1325.7	12	0	663.858	33.58	Oxidation (M)	M2:Oxidation (M):1000.00				1	1	1	1		0	0
M1_239-248	GNSALVKKYL	GNSALVKKYL	M1	239	248	37.08	1091.63	10	1.3	546.824	31.24							1		1		0	0
M1_240-248	NSALVKKYL	NSALVKKYL	M1	240	248	53.34	1034.61	9	-0.3	518.313	30.6						1		1	1		0	0
M1_241-248	SALVKKYL	SALVKKYL	M1	241	248	48.34	920.569	8	-0.6	461.292	29.31						1	1	1	1		0	0
M1_241-247	SALVKKY	SALVKKY	M1	241	247	30.85	807.485	7	0.7	404.75	19.93								1	1		0	0
M1_242-248	ALVKKYL	ALVKKYL	M1	242	248	25.28	833.537	7	0.6	417.775	28.57						1	1	1	1		0	0
NA_2-9	LPSTIQTL	LPSTIQTL	NA	2	9	14.44	871.501	8	-1.3	872.508	52.65						1			1		0	0
NA_35-43	DILLKFPST	DILLKFPST	NA	35	43	30.81	1032.59	9	0.6	517.3	61.25						1	1	1	1		0	0
NA_35-42	DILLKFPS	DILLKFPS	NA	35	42	15.33	931.538	8	0.5	466.776	60.83						1		1	1		0	0
NA_111-119	APLIIREPF	APLIIREPF	NA	111	119	25.28	1054.62	9	0.9	528.317	53.19						1	1	1	1		0	0
NA_130-137	FALTHYAA	FALTHYAA	NA	130	137	26.08	892.444	8	0.9	447.23	36.95							1	1	1		0	0
NA_150-160	RNKLRHLISVK	RNKLRHLISVK	NA	150	160	21.23	1362.86	11	-0.5	682.436	20.24								1	1		0	0
NA_150-159	RNKLRHLISV	RNKLRHLISV	NA	150	159	47.2	1234.76	10	1.6	618.388	25.05						1	1	1	1		0	0
NA_150-157	RNKLRHLI	RNKLRHLI	NA	150	157	26.79	1048.66	8	-0.7	525.338	21.01						1	1	1	1		0	0
NA_201-209	LLKIKYGEA	LLKIKYGEA	NA	201	209	20.39	1033.62	9	3.5	517.818	29.37						1	1	1	1		0	0
NA_215-222	HSYANNIL	HSYANNIL	NA	215	222	21.71	930.456	8	-1.3	466.235	33.2						1	1	1	1		0	0
NA_253-261	FLKIREGRI	FLKIREGRI	NA	253	261	21.76	1130.69	9	1.4	566.353	28.62							1	1	1		0	0
NA_300-307	RPFVKLNV	RPFVKLNV	NA	300	307	30.91	971.592	8	0	486.802	32.52						1	1	1	1		0	0
NA_386-394	DPWADSDAL	DPWADSDAL	NA	386	394	21.57	988.414	9	0.4	495.214	62.68								1	1		0	0
NA_402-411	SM(+15.99)EEPGWYSF	SMEEPGWYSF	NA	402	411	34.85	1247.48	10	-0.4	624.747	66.89	Oxidation (M)	M2:Oxidation (M):1000.00				1	1	1	1		0	1
NA_414-422	EIKDKKCDV	EIKDKKCDV	NA	414	422	35.54	1076.55	9	-0.7	539.284	18.37						1	1		1		0	0
NA_414-422	EIKDKKC(+119.00)DV	EIKDKKCDV	NA	414	422	35.39	1195.56	9	-0.7	598.786	17.65	Cysteinylation	C7:Cysteinylation:1000.00				1	1	1	1		0	0
NA_440-448	SAATAIYC(+119.00)L	SAATAIYCL	NA	440	448	20.72	1030.45	9	2.5	516.231	53.23	Cysteinylation	C8:Cysteinylation:1000.00					1	1	1		0	1
NA_455-464	LWDTVTGVNM(+15.99)	LWDTVTGVNM	NA	455	464	21.64	1150.53	10	-1.2	576.273	57.13	Oxidation (M)	M10:Oxidation (M):1000.00					1		1		0	1
NA_458-466	TVTGVNM(+15.99)AL	TVTGVNMAL	NA	458	466	31.56	920.464	9	-0.2	461.239	38.76	Oxidation (M)	M7:Oxidation (M):1000.00				1	1	1	1		0	1
NA+1_227-235	HILTHTIPM(+15.99)	HILTHTIPM	NA+1	227	235	23.72	1077.56	9	1.3	539.79	27.65	Oxidation (M)	M9:Oxidation (M):1000.00				1			1		0	0
NB_5-13	TFN(+.98)YTNVNP	TFNYTNVNP	NB	5	13	28.16	1069.47	9	-1.1	535.743	49.2	Deamidation (NQ)	N3:Deamidation (NQ):38.16				1	1	1	1		0	1
NB_42-50	IPINRNYC(+119.00)T	IPINRNYCT	NB	42	50	25.87	1211.54	9	0.1	606.779	25.97	Cysteinylation	C8:Cysteinylation:1000.00				1	1	1	1		0	0
NP_30-38	RPIIRPATL	RPIIRPATL	NP	30	38	27.67	1035.66	9	0.1	518.835	28.38						1	1	1	1		0	0
NP_74-82	EIKKSVYNM(+15.99)	EIKKSVYNM	NP	74	82	34.94	1126.57	9	-2.2	564.291	19.67	Oxidation (M)	M9:Oxidation (M):1000.00				1	1	1	1		0	0
NP_74-82	EIKKSVYNM	EIKKSVYNM	NP	74	82	38.38	1110.57	9	-0.7	556.294	25.13							1		1		0	0
NP_91-99	NQM(+15.99)M(+15.99)VKAGL	NQMMVKAGL	NP	91	99	32.9	1022.49	9	2.2	512.252	24.03	Oxidation (M)	M3:Oxidation (M):1000.00;M4:Oxidation (M):1000.00				1			1		0	0
NP_92-99	QMMVKAGL	QMMVKAGL	NP	92	99	37.79	876.456	8	1.5	439.236	33.43							1	1	1		0	0
NP_92-99	QMM(+15.99)VKAGL	QMMVKAGL	NP	92	99	28.65	892.451	8	-0.6	447.233	29.57	Oxidation (M)	M3:Oxidation (M):17.01				1	1	1	1		0	0
NP_92-99	QM(+15.99)MVKAGL	QMMVKAGL	NP	92	99	30.57	892.451	8	-0.4	447.233	28.3	Oxidation (M)	M2:Oxidation (M):27.96					1	1	1		0	0
NP_92-99	QM(+15.99)M(+15.99)VKAGL	QMMVKAGL	NP	92	99	27.88	908.446	8	-0.2	455.23	23.13	Oxidation (M)	M2:Oxidation (M):1000.00;M3:Oxidation (M):1000.00				1	1	1	1		0	0
NP_92-99	Q(+.98)M(+15.99)M(+15.99)VKAGL	QMMVKAGL	NP	92	99	14.74	909.43	8	-0.5	455.722	25.13	Deamidation (NQ); Oxidation (M)	Q1:Deamidation (NQ):1000.00;M2:Oxidation (M):1000.00;M3:Oxidation (M):1000.00				1	1		1		0	0
NP_112-120	HAVERILLA	HAVERILLA	NP	112	120	27.92	1020.61	9	-0.9	511.311	33.21						1		1	1		0	0
NP_112-119	HAVERILL	HAVERILL	NP	112	119	32.98	949.571	8	-1.1	475.792	32.36						1	1	1	1		0	0
NP_113-119	AVERILL	AVERILL	NP	113	119	14.16	812.512	7	1.8	407.264	42.54						1			1		0	0
NP_124-131	DKKTEFQK	DKKTEFQK	NP	124	131	36.77	1022.54	8	-0.7	512.276	18.08						1		1	1		0	0
NP_165-173	YFSPIRVTF	YFSPIRVTF	NP	165	173	33.84	1128.6	9	-0.9	565.305	59.72						1	1	1	1		0	1
NP_173-181	FLKEEVKTM(+15.99)	FLKEEVKTM	NP	173	181	36.12	1139.59	9	-0.9	570.802	24.3	Oxidation (M)	M9:Oxidation (M):1000.00				1	1	1	1		0	0
NP_173-181	FLKEEVKTM	FLKEEVKTM	NP	173	181	39.46	1123.59	9	2	562.806	29.2							1		1		0	0
NP_197-204	IM(+15.99)IGHSQM(+15.99)	IMIGHSQM	NP	197	204	29.93	947.42	8	-0.7	474.717	22.78	Oxidation (M)	M2:Oxidation (M):1000.00;M8:Oxidation (M):1000.00				1	1		1		0	0
NP_207-215	VC(+119.00)FQRSKAL	VCFQRSKAL	NP	207	215	23.92	1169.57	9	3.9	585.794	24.42	Cysteinylation	C2:Cysteinylation:1000.00				1			1		0	0
NP_209-215	FQRSKAL	FQRSKAL	NP	209	215	21.94	848.487	7	1.3	425.251	19.05								1	1		0	0
NP_270-277	DIKAKTAY	DIKAKTAY	NP	270	277	28.24	908.497	8	0.4	455.255	21.16						1	1	1	1		0	0
NP_275-282	TAYEKILL	TAYEKILL	NP	275	282	36.68	949.548	8	-1.5	475.781	45.73						1	1	1	1		0	0
NP_290-297	APQQKALV	APQQKALV	NP	290	297	31.77	853.502	8	-0.2	427.758	24.09						1	1	1	1		0	0
NP_327-334	SVASKVVL	SVASKVVL	NP	327	334	17.18	801.496	8	1.5	401.756	30.97								1	1		0	0
NP_377-387	DAKDKSQLFFM(+15.99)	DAKDKSQLFFM	NP	377	387	29.58	1344.64	11	0.2	673.327	41.67	Oxidation (M)	M11:Oxidation (M):1000.00				1		1	1		0	0
NP_377-386	DAKDKSQLFF	DAKDKSQLFF	NP	377	386	35.69	1197.6	10	-0.4	599.808	43.11						1	1	1	1		0	0
NP_377-385	DAKDKSQLF	DAKDKSQLF	NP	377	385	31.92	1050.53	9	2.8	526.276	28.21						1	1	1	1		0	0
NP_392-400	AAYEDLRVL	AAYEDLRVL	NP	392	400	32.8	1048.56	9	-1	525.284	48.72						1	1	1	1		0	0
NP_396-403	DLRVLSAL	DLRVLSAL	NP	396	403	21.38	885.528	8	2	443.772	59.87						1	1	1	1		0	0
NP_407-414	EFKPRSAL	EFKPRSAL	NP	407	414	29.39	946.524	8	0.2	474.269	26.12						1	1	1	1		0	0
NP_443-453	APM(+15.99)TRSGGNEV	APMTRSGGNEV	NP	443	453	22.42	1133.51	11	-0.5	567.764	18.82	Oxidation (M)	M3:Oxidation (M):1000.00					1		1		0	0
NP_465-476	SPVFAVERPIAL	SPVFAVERPIAL	NP	465	476	21.85	1297.74	12	2.3	649.879	56.5							1	1	1		0	0
NP_468-476	FAVERPIAL	FAVERPIAL	NP	468	476	42.05	1014.59	9	0	508.3	48.88						1	1	1	1		0	1
NP_468-475	FAVERPIA	FAVERPIA	NP	468	475	26.6	901.502	8	-0.6	451.758	35.96							1	1	1		0	0
NP_472-481	RPIALSKQAV	RPIALSKQAV	NP	472	481	38.25	1081.66	10	-2.1	541.837	24.92						1	1	1	1		0	0
NP_474-481	IALSKQAV	IALSKQAV	NP	474	481	23.51	828.507	8	-0.8	415.26	28.23							1		1		0	0
NP_479-487	QAVRRM(+15.99)LSM(+15.99)	QAVRRMLSM	NP	479	487	20.21	1122.56	9	0.2	562.288	18.76	Oxidation (M)	M6:Oxidation (M):1000.00;M9:Oxidation (M):1000.00				1	1		1		0	0
NP_500-508	LLKM(+15.99)M(+15.99)NDSM(+15.99)	LLKMMNDSM	NP	500	508	24	1129.48	9	-3.3	565.746	20.08	Oxidation (M)	M4:Oxidation (M):1000.00;M5:Oxidation (M):1000.00;M9:Oxidation (M):1000.00				1		1	1		0	0
NP_517-525	FIGKKMFQI	FIGKKMFQI	NP	517	525	25.5	1110.63	9	-0.8	556.32	41.45							1		1		0	0
NP_517-525	FIGKKM(+15.99)FQI	FIGKKMFQI	NP	517	525	27.19	1126.62	9	0	564.317	34.84	Oxidation (M)	M6:Oxidation (M):1000.00				1	1	1	1		0	0
NP_518-525	IGKKMFQI	IGKKMFQI	NP	518	525	27.06	963.558	8	-1.1	482.786	32.96							1		1		0	0
NP_518-525	IGKKM(+15.99)FQI	IGKKMFQI	NP	518	525	27.14	979.552	8	-0.1	490.783	27.54	Oxidation (M)	M5:Oxidation (M):1000.00				1	1		1		0	0
NP_546-560	FFGRDTAEDYDDLDY	FFGRDTAEDYDDLDY	NP	546	560	45.17	1840.74	15	-0.9	921.378	57.83							1		1		0	0
NP_547-560	FGRDTAEDYDDLDY	FGRDTAEDYDDLDY	NP	547	560	32.06	1693.67	14	1.5	847.846	48						1	1	1	1		0	0
NP_548-560	GRDTAEDYDDLDY	GRDTAEDYDDLDY	NP	548	560	22.81	1546.61	13	-2.1	774.309	42.21							1		1		0	0
NP+2_180-188	MIKPSTSAL	MIKPSTSAL	NP+2	180	188	25.37	946.516	9	-1.1	474.265	32.79						1			1		0	0
NP+2_180-188	M(+15.99)IKPSTSAL	MIKPSTSAL	NP+2	180	188	25.02	962.511	9	2	482.264	27.48	Oxidation (M)	M1:Oxidation (M):1000.00				1	1	1	1		0	0
NP+2_261-269	VLRSKEVEL	VLRSKEVEL	NP+2	261	269	25.73	1071.63	9	0.2	536.822	25.47						1	1	1	1		0	0
NS+1_81-89	SLKVKGC(+119.00)PL	SLKVKGCPL	NS+1	81	89	26.52	1062.56	9	-1.9	532.284	24.17	Cysteinylation	C7:Cysteinylation:1000.00				1	1		1		0	0
NS+3_297-305	TGHGRTLSF	TGHGRTLSF	NS+3	297	305	42.1	974.493	9	0.4	488.254	24.48						1	1	1	1		0	0
NS1_2-14	ANNM(+15.99)TTTQIEVGP	ANNMTTTQIEVGP	NS1	2	14	16.25	1390.64	13	-1.3	696.326	40.4	Oxidation (M)	M4:Oxidation (M):1000.00					1		1		0	0
NS1_48-55	LNRLKRKL	LNRLKRKL	NS1	48	55	18.88	1039.7	8	-0.7	520.855	18.63							1		1		0	0
NS1_66-74	EPESKRMSL	EPESKRMSL	NS1	66	74	29.48	1075.53	9	-0.8	538.773	23.13							1	1	1		0	0
NS1_66-74	EPESKRM(+15.99)SL	EPESKRMSL	NS1	66	74	24.91	1091.53	9	0.1	546.77	18.92	Oxidation (M)	M7:Oxidation (M):1000.00				1	1	1	1		0	0
NS1_90-97	FMDPSAGI	FMDPSAGI	NS1	90	97	17.99	836.374	8	1.9	837.381	54.89							1		1		0	0
NS1_154-163	DARQKIKEEV	DARQKIKEEV	NS1	154	163	18.65	1214.66	10	0.2	608.338	23.03						1			1		0	0
NS1_156-163	RQKIKEEV	RQKIKEEV	NS1	156	163	24.3	1028.6	8	0	515.305	18.3						1	1		1		0	0
NS1_165-173	TQKEGKFRL	TQKEGKFRL	NS1	165	173	31.16	1105.62	9	-1	553.819	21.64						1	1	1	1		0	0
NS1_168-176	EGKFRLTIK	EGKFRLTIK	NS1	168	176	23.82	1090.65	9	-0.4	546.331	26.43						1	1		1		0	0
NS1_168-175	EGKFRLTI	EGKFRLTI	NS1	168	175	30.82	962.555	8	-0.2	482.285	36.68						1	1	1	1		0	0
NS1_168-174	EGKFRLT	EGKFRLT	NS1	168	174	16.44	849.471	7	-0.8	425.742	24.46							1		1		0	0
NS1_169-175	GKFRLTI	GKFRLTI	NS1	169	175	18.87	833.512	7	-0.3	417.762	37.14						1			1		0	0
NS1_178-185	DM(+15.99)RNVLSL	DMRNVLSL	NS1	178	185	14.91	962.486	8	1.9	482.251	46.51	Oxidation (M)	M2:Oxidation (M):1000.00						1	1		0	0
NS1_211-219	AYDQSGRLV	AYDQSGRLV	NS1	211	219	32.8	1007.5	9	-0.3	504.759	29.74						1	1	1	1		0	1
NS1_211-218	AYDQSGRL	AYDQSGRL	NS1	211	218	24.27	908.435	8	-0.1	455.225	24.67						1	1	1	1		0	1
NS1_249-257	EGHSKPIRA	EGHSKPIRA	NS1	249	257	42.69	993.535	9	-0.6	497.775	17.61						1	1	1	1		0	0
NS2_39-47	QLKLRWESY	QLKLRWESY	NS2	39	47	38.75	1221.65	9	0.5	611.832	40.29						1	1	1	1		0	0
NS2_55-63	DYHQKRETI	DYHQKRETI	NS2	55	63	38.62	1188.59	9	-1.4	595.301	19.4						1	1	1	1		0	0
NS2_62-70	TIRLVTEEL	TIRLVTEEL	NS2	62	70	34.7	1072.61	9	0.7	537.314	48.41						1	1	1	1		0	0
NS2_80-87	NILFHKTV	NILFHKTV	NS2	80	87	16.21	970.56	8	0.8	486.287	29.21							1		1		0	0
NS2_81-88	ILFHKTVI	ILFHKTVI	NS2	81	88	31.22	969.601	8	1.5	485.808	33.74						1	1	1	1		0	0
NS2_82-88	LFHKTVI	LFHKTVI	NS2	82	88	24.31	856.517	7	0.8	429.266	32.67						1	1	1	1		0	0
NS2_115-122	EVYSRQCL	EVYSRQCL	NS2	115	122	22.05	996.47	8	0.2	499.242	29.47							1	1	1		0	0
NS2_115-122	EVYSRQC(+119.00)L	EVYSRQCL	NS2	115	122	25.78	1115.47	8	0	558.744	26.49	Cysteinylation	C7:Cysteinylation:1000.00				1	1	1	1		0	0
PA_81-89	EGMPRTIAW	EGMPRTIAW	PA	81	89	36.1	1059.52	9	-0.5	530.766	48.08						1	1		1		0	0
PA_81-89	EGM(+15.99)PRTIAW	EGMPRTIAW	PA	81	89	33.18	1075.51	9	-0.1	538.763	39.05	Oxidation (M)	M3:Oxidation (M):1000.00				1	1	1	1		0	0
PA_83-91	MPRTIAWM(+15.99)V	MPRTIAWMV	PA	83	91	16.95	1119.56	9	-0.3	560.785	48.28	Oxidation (M)	M8:Oxidation (M):83.89						1	1		0	0
PA_131-139	YFWKKKEKL	YFWKKKEKL	PA	131	139	31.4	1268.73	9	0.4	635.37	24.2						1	1		1		0	0
PA_132-139	FWKKKEKL	FWKKKEKL	PA	132	139	38.4	1105.66	8	-1.9	553.839	20.13						1	1	1	1		0	0
PA_201-208	DFKLGQTI	DFKLGQTI	PA	201	208	19.12	920.497	8	1.1	461.255	50.67							1	1	1		0	0
PA_453-460	TVM(+15.99)M(+15.99)KYVL	TVMMKYVL	PA	453	460	32.13	1015.51	8	-2.1	508.76	33.75	Oxidation (M)	M3:Oxidation (M):1000.00;M4:Oxidation (M):1000.00				1	1	1	1		0	0
PA_454-460	VM(+15.99)M(+15.99)KYVL	VMMKYVL	PA	454	460	15.44	914.461	7	-0.4	458.237	30.93	Oxidation (M)	M2:Oxidation (M):1000.00;M3:Oxidation (M):1000.00						1	1		0	0
PA_458-465	YVLFHTSL	YVLFHTSL	PA	458	465	14.87	978.518	8	1.3	490.267	51.6								1	1		0	0
PA_473-480	MGKYKVIP	MGKYKVIP	PA	473	480	15.05	934.531	8	-3.1	468.271	27.52							1		1		0	0
PA_473-480	M(+15.99)GKYKVIP	MGKYKVIP	PA	473	480	19.31	950.526	8	0.1	476.27	24.37	Oxidation (M)	M1:Oxidation (M):1000.00				1	1	1	1		0	0
PA_545-553	FVSGREKSV	FVSGREKSV	PA	545	553	25.19	1007.54	9	0.1	504.776	19.78						1	1		1		0	0
PA_596-604	GYDM(+15.99)TKAC(+119.00)F	GYDMTKACF	PA	596	604	28.45	1169.42	9	-0.1	585.717	28.72	Oxidation (M); Cysteinylation	M4:Oxidation (M):1000.00;C8:Cysteinylation:1000.00				1	1		1		0	1
PB1_186-193	NIKKKLPA	NIKKKLPA	PB1	186	193	23.2	910.596	8	0.5	456.305	18.31						1	1	1	1		0	0
PB1_186-193	N(+.98)IKKKLPA	NIKKKLPA	PB1	186	193	21.37	911.58	8	-0.1	456.797	19.53	Deamidation (NQ)	N1:Deamidation (NQ):1000.00					1	1	1		0	0
PB1_216-224	EYIKRALSL	EYIKRALSL	PB1	216	224	32.74	1091.63	9	-0.5	546.824	35.68						1	1	1	1		0	0
PB1_217-224	YIKRALSL	YIKRALSL	PB1	217	224	22.5	962.591	8	-0.7	482.303	29.64						1	1	1	1		0	0
PB1_496-504	YRDGFVSNF	YRDGFVSNF	PB1	496	504	20.54	1103.5	9	0.2	552.759	44.89						1	1	1	1		0	0
PB1+2_28-36	HSHTLVFPL	HSHTLVFPL	PB1+2	28	36	27.22	1049.57	9	1.8	525.791	44.96						1	1		1		0	0
PB1+2_80-89	YPKIMSRVPM(+15.99)	YPKIMSRVPM	PB1+2	80	89	38.11	1236.64	10	1.4	619.325	32.23	Oxidation (M)	M10:Oxidation (M):100.21					1	1	1		0	0
PB1+2_80-89	YPKIMSRVPM	YPKIMSRVPM	PB1+2	80	89	38.76	1220.64	10	0.1	407.888	37.32							1	1	1		0	0
PB1+2_80-89	YPKIM(+15.99)SRVPM(+15.99)	YPKIMSRVPM	PB1+2	80	89	36.35	1252.63	10	-0.3	627.322	27.94	Oxidation (M)	M5:Oxidation (M):1000.00;M10:Oxidation (M):1000.00				1	1	1	1		0	0
PB1+2_80-89	YPKIM(+15.99)SRVPM	YPKIMSRVPM	PB1+2	80	89	30.05	1236.64	10	-0.6	413.219	31.86	Oxidation (M)	M5:Oxidation (M):23.57					1		1		0	0
PB2_65-72	DM(+15.99)ANRIPL	DMANRIPL	PB2	65	72	14.42	944.475	8	0.9	473.245	37.51	Oxidation (M)	M2:Oxidation (M):1000.00						1	1		0	0
PB2_156-166	M(+15.99)PPDEASNVIM(+15.99)	MPPDEASNVIM	PB2	156	166	16.69	1234.52	11	0.3	618.267	37.47	Oxidation (M)	M1:Oxidation (M):1000.00;M11:Oxidation (M):1000.00					1		1		0	0
PB2_187-195	LIKEKREKL	LIKEKREKL	PB2	187	195	27.02	1155.73	9	0	578.873	18.52						1	1	1	1		0	0
PB2_207-215	YMLERELVA	YMLERELVA	PB2	207	215	27.93	1122.57	9	-1.5	562.294	45.9							1		1		0	0
PB2_207-215	YM(+15.99)LERELVA	YMLERELVA	PB2	207	215	30.63	1138.57	9	0.2	570.292	40.57	Oxidation (M)	M2:Oxidation (M):1000.00				1	1	1	1		0	0
PB2_207-214	YM(+15.99)LERELV	YMLERELV	PB2	207	214	29.29	1067.53	8	0.4	534.774	41.43	Oxidation (M)	M2:Oxidation (M):1000.00				1	1		1		0	0
PB2_341-348	KNDEEILI	KNDEEILI	PB2	341	348	19.63	972.513	8	2.7	487.264	42.92						1		1	1		0	1
PB2_497-505	VSITKNLSL	VSITKNLSL	PB2	497	505	29.91	973.581	9	1.7	487.798	43.21						1	1	1	1		0	0
PB2_554-561	VLKNLVTL	VLKNLVTL	PB2	554	561	15.04	898.585	8	0.1	450.3	44.89							1	1	1		0	0
PB2_560-567	TLKAQFLL	TLKAQFLL	PB2	560	567	20.23	932.569	8	1.3	467.293	51.04								1	1		0	0
PB2_593-601	YSGFARAVL	YSGFARAVL	PB2	593	601	27.18	982.524	9	-0.1	492.269	42.1								1	1		0	0
PB2_594-601	SGFARAVL	SGFARAVL	PB2	594	601	36.25	819.46	8	1.3	410.737	36.25						1	1	1	1		0	0
PB2_615-623	FIKLLPFC(+119.00)F	FIKLLPFCF	PB2	615	623	21.64	1245.63	9	0.3	623.822	73.69	Cysteinylation	C8:Cysteinylation:1000.00						1	1		0	0
PB2_635-642	YQFLKLVL	YQFLKLVL	PB2	635	642	17.82	1022.62	8	-0.3	512.315	66.47							1		1		0	0
PB2_703-711	KYDPDLGDF	KYDPDLGDF	PB2	703	711	30.02	1068.48	9	-0.6	535.245	46.03						1			1		0	0
PB2_710-717	DFKTIEEL	DFKTIEEL	PB2	710	717	21.3	993.502	8	-0.3	497.758	52.88						1	1	1	1		0	0
	TINREVSI	TINREVSI	BM2	48	55	18.27	930.513	8	-1.4	466.263	32.98			1		1	1	1		0	same RT and fragmentation in uninfected samples	0	0
	VSILHEV	VSILHEV	HA	96	102	19.16	795.449	7	0.8	398.732	39.09				1					0	not in IBV	0	0
	KNLNSLSEL	KNLNSLSEL	HA	412	420	18.15	1016.55	9	1.2	509.283	43.66					1				0	not in IBV	0	0
	PVFAVERPI	PVFAVERPI	NP	466	474	16.48	1026.59	9	0.5	514.301	48.32				1					0	not in IBV	0	0
	RM(+15.99)DEEHPGLF	RMDEEHPGLF	PB1	94	103	17.6	1245.54	10	1.3	623.78	33.93	Oxidation (M)	M2:Oxidation (M):1000.00			1				0	not in IBV	0	1
	HLGEIGYI	HLGEIGYI	PB1	745	752	25.89	900.471	8	1.9	451.243	47.59					1				0	not in IBV	0	0
	KTKLEKL	KTKLEKL	PB2	380	386	17.25	858.554	7	2	430.285	20.63				1					0	not in IBV	0	0
NS2_11-19	EWRMKKM(+15.99)AI	EWRMKKMAI	NS2	11	19	12.81	1207.62	9	1.1	604.817	25.21	Oxidation (M)	M7:Oxidation (M):50.22					1		1	Detected at >5% FDR, but strong predicted binding of HLA-B*08:01 and sequence present in all data sets	0	0
NS2_11-19	EWRM(+15.99)KKM(+15.99)AI	EWRMKKMAI	NS2	11	19	9.97	1223.62	9	0.5	612.814	21.29	Oxidation (M)	M4:Oxidation (M):1000.00;M7:Oxidation (M):1000.00				1		1	1	Detected at >5% FDR, but strong predicted binding of HLA-B*08:01 and sequence present in all data sets	0	0

## Sheet: B8_Sequences
Peptide details						Appearance in experiments (1=present)				Sequence identified in control datasets from C1R derivatives				NetMHC4.0 binding predictions									Deamidated peptide NetMHC4.0 binding predictions
Name	Peptide	Protein	Length	Start	End	Sequence IBV rep 1	Sequence IBV rep 2	Sequence IBV rep 3	Valid	W632	Mixed class II	Native tested	Reported as HLA-B8 ligand in IEDB	HLA-B*08:01 % rank	HLA-B*08:01 nM affinity	HLA-B*08:01 bind level	HLA-B*35:03 % rank	HLA-B*35:03 nM affinity	HLA-B*35:03 bind level	HLA-C*04:01 % rank	HLA-C*04:01 nM affinity	HLA-C*04:01 bind level	Deamidated sequence	HLA-B*08:01 % rank	HLA-B*08:01 nM affinity	HLA-B*08:01 bind level	HLA-B*35:03 % rank	HLA-B*35:03 nM affinity	HLA-B*35:03 bind level	HLA-C*04:01 % rank	HLA-C*04:01 nM affinity	HLA-C*04:01 bind level	Endogenous class I (not predicted to bind B*08:01 and either predicted to bind endogenous class I or seen in Class I control data)	Comment
BM2_40-49	RIKGPNKETI	BM2	10	40	49			1	1	0	0	0	0	22	18983.2	NB	90	48103.9	NB	90	43666.5	NB											FALSE
BM2_76-88	DNMEVLSDHIIIE	BM2	13	76	88	1			1	0	1	0	0	45	28773.6	NB	65	47303.4	NB	65	40730.1	NB											FALSE
BM2_83-95	DHIIIEGLSAEEI	BM2	13	83	95			1	1	0	1	0	0	65	33117.8	NB	34	45146.7	NB	85	43197.5	NB											FALSE
BM2_83-97	DHIIIEGLSAEEIIK	BM2	15	83	97	1	1	1	1	0	1	0	0																				FALSE
BM2_85-97	IIIEGLSAEEIIK	BM2	13	85	97	1	1	1	1	1	1	0	0	70	35147.3	NB	43	46030.6	NB	85	42936.1	NB											TRUE
HA_1-9	MKAIIVLLM	HA	9	1	9	1	1	1	1	1	1	0	0	6.5	6414.6	PB	18	42334.1	NB	10	19046.2	NB											FALSE
HA_1-15	MKAIIVLLMVVTSNA	HA	15	1	15	1	1	1	1	0	0	0	0																				FALSE
HA_2-9	KAIIVLLM	HA	8	2	9			1	1	1	0	0	0	30	22910.2	NB	60	46944	NB	70	41278	NB											TRUE
HA_2-15	KAIIVLLMVVTSNA	HA	14	2	15	1		1	1	0	0	0	0	33	24268.4	NB	65	47251.2	NB	75	42149.9	NB											FALSE
HA_56-64	FANLKGTET	HA	9	56	64	1	1	1	1	0	0	0	0	17	15429.2	PB	9	37718.3	NB	15	23140.1	NB											FALSE
HA_75-82	CTDLDVAL	HA	8	75	82	1		1	1	1	0	0	0	34	24735	NB	10	38582.6	NB	30	32883.6	NB											TRUE
HA_91-98	IPSARVSI	HA	8	91	98	1	1	1	1	0	0	0	0	3	2677.2	PB	2.5	25170.7	NB	35	35033	NB											FALSE
HA_91-99	IPSARVSIL	HA	9	91	99	1	1	1	1	1	0	0	0	1	643.1	WB	0.125	2978.2	SB	3	10920.6	NB											FALSE
HA_110-117	FPIMHDRT	HA	8	110	117	1	1	1	1	0	0	0	0	11	11240.8	PB	4	29366.1	NB	60	39956.2	NB											FALSE
HA_110-119	FPIMHDRTKI	HA	10	110	119	1	1	1	1	1	0	1	0	0.8	415.2	WB	1.8	21615.6	WB	30	32935.9	NB											FALSE
HA_114-128	HDRTKIRQLPNLLRG	HA	15	114	128			1	1	0	1	0	0																				FALSE
HA_209-216	HSDNEIQM	HA	8	209	216		1		1	0	0	0	0	65	33946.4	NB	15	41089.1	NB	70	41080.6	NB											FALSE
HA_269-286	KSGKTGTITYQRGILLPQ	HA	18	269	286	1			1	0	1	0	0																				FALSE
HA_270-286	SGKTGTITYQRGILLPQ	HA	17	270	286			1	1	0	1	0	0																				FALSE
HA_270-287	SGKTGTITYQRGILLPQK	HA	18	270	287			1	1	0	1	0	0																				FALSE
HA_271-286	GKTGTITYQRGILLPQ	HA	16	271	286	1	1	1	1	0	1	0	0																				FALSE
HA_271-287	GKTGTITYQRGILLPQK	HA	17	271	287	1		1	1	0	1	0	0																				FALSE
HA_272-284	KTGTITYQRGILL	HA	13	272	284			1	1	0	1	0	0	15	14141.5	PB	18	42314.9	NB	30	32783.7	NB											FALSE
HA_272-286	KTGTITYQRGILLPQ	HA	15	272	286	1	1	1	1	1	1	0	0																				TRUE
HA_272-288	KTGTITYQRGILLPQKV	HA	17	272	288			1	1	0	1	0	0																				FALSE
HA_273-285	TGTITYQRGILLP	HA	13	273	285		1	1	1	0	1	0	0	26	20928.8	NB	17	41990.2	NB	35	34962.6	NB											FALSE
HA_273-286	TGTITYQRGILLPQ	HA	14	273	286	1	1	1	1	0	1	0	0	28	21895.5	NB	17	42068.4	NB	38	35742.5	NB											FALSE
HA_298-305	IKGSLPLI	HA	8	298	305		1	1	1	0	0	0	0	36	25516.8	NB	65	47332.6	NB	60	39924.2	NB											FALSE
HA_336-344	CPIWVKTPL	HA	9	336	344		1		1	0	0	0	0	1.6	1180.6	WB	0.05	1273.6	SB	0.4	4697.2	SB											FALSE
HA_358-368	LLKERGFFGAI	HA	11	358	368			1	1	0	0	0	0	0.6	300	WB	80	47839.7	NB	30	32838.4	NB											FALSE
HA_399-407	DLKSTQEAI	HA	9	399	407	1	1	1	1	0	0	0	0	7.5	7780	PB	13	40431.5	NB	19	26120.4	NB											FALSE
HA_399-410	DLKSTQEAINKI	HA	12	399	410			1	1	0	0	0	0	43	28043	NB	45	46199.7	NB	75	42000.1	NB											FALSE
HA_410-423	ITKNLNSLSELEVK	HA	14	410	423	1	1	1	1	1	1	0	0	34	24719.7	NB	30	44631.4	NB	60	40203.3	NB											TRUE
HA_410-424	ITKNLNSLSELEVKN	HA	15	410	424	1	1	1	1	1	1	0	0																				TRUE
HA_410-425	ITKNLNSLSELEVKNL	HA	16	410	425		1	1	1	0	1	0	0																				FALSE
HA_410-426	ITKNLNSLSELEVKNLQ	HA	17	410	426	1	1	1	1	1	1	0	0																				TRUE
HA_412-424	KNLNSLSELEVKN	HA	13	412	424	1	1	1	1	1	1	0	0	70	35048.6	NB	45	46199.2	NB	85	42966.3	NB											TRUE
HA_434-442	ELHNEILEL	HA	9	434	442	1		1	1	0	0	0	0	4.5	4558.3	PB	7.5	36449.7	NB	6.5	15523.8	NB											FALSE
HA_459-475	ELAVLLSNEGIINSEDE	HA	17	459	475			1	1	0	1	0	0																				FALSE
HA_459-476	ELAVLLSNEGIINSEDEH	HA	18	459	476	1	1	1	1	1	1	0	0																				TRUE
HA_460-474	LAVLLSNEGIINSED	HA	15	460	474	1		1	1	0	1	0	0																				FALSE
HA_460-475	LAVLLSNEGIINSEDE	HA	16	460	475	1	1	1	1	1	1	0	0																				TRUE
HA_460-476	LAVLLSNEGIINSEDEH	HA	17	460	476	1	1	1	1	1	1	0	0																				TRUE
HA_461-474	AVLLSNEGIINSED	HA	14	461	474	1		1	1	0	1	0	0	75	36022.4	NB	55	46785.8	NB	95	44134.3	NB											FALSE
HA_461-475	AVLLSNEGIINSEDE	HA	15	461	475	1	1	1	1	1	1	0	0																				TRUE
HA_461-476	AVLLSNEGIINSEDEH	HA	16	461	476	1	1	1	1	1	1	0	0																				TRUE
HA_462-475	VLLSNEGIINSEDE	HA	14	462	475			1	1	0	1	0	0	70	35237.1	NB	55	46789.3	NB	95	44069.9	NB											FALSE
HA_462-476	VLLSNEGIINSEDEH	HA	15	462	476		1	1	1	0	1	0	0																				FALSE
HA_481-488	ERKLKKML	HA	8	481	488	1	1	1	1	0	0	1	0	0.7	305.4	WB	39	45664	NB	42	36805.6	NB											FALSE
HA_518-526	TFDAGEFSL	HA	9	518	526			1	1	1	0	0	0	35	25157.9	NB	1.3	18238.3	WB	0.1	3019.7	SB											TRUE
HA_518-529	TFDAGEFSLPTF	HA	12	518	529	1			1	0	0	0	0	46	29018.7	NB	9	37727.3	NB	17	24572.3	NB											FALSE
HA_526-534	LPTFDSLNI	HA	9	526	534			1	1	0	0	0	0	22	19116.6	NB	2.5	24607.4	NB	10	19118	NB											FALSE
HA+1_614-621	LPLQKTLL	HA+1	8	614	621	1	1	1	1	0	0	0	0	0.175	60.7	SB	0.6	10925	WB	30	32801.5	NB											FALSE	same frame as HA, but after stop
HA+2_43-51	KLLLKGRSM	HA+2	9	43	51	1	1	1	1	0	0	0	0	0.7	307.2	WB	30	44742.6	NB	10	18911.9	NB											FALSE
HA+3_30-37	HWDNIVKL	HA+3	8	30	37		1		1	0	0	0	0	40	27000	NB	10	38468.4	NB	7.5	16118.2	NB											FALSE
HA+3_306-314	QGNKRILAF	HA+3	9	306	314	1	1		1	0	0	0	0	0.7	343.5	WB	13	40531.4	NB	5.5	14352.9	NB											FALSE
HA+3_327-335	WIKQKQALL	HA+3	9	327	335	1	1	1	1	0	0	0	0	0.125	38.8	SB	2	23046.2	WB	0.175	3719.4	SB											FALSE
M1_44-52	EWIKNKRCL	M1	9	44	52	1	1		1	0	0	0	0	7	7458.5	PB	3.5	28598.2	NB	9.5	18248.1	NB											FALSE
M1_45-52	WIKNKRCL	M1	8	45	52	1	1	1	1	0	0	0	0	0.01	5.3	SB	13	40520.4	NB	38	35776.1	NB											FALSE
M1_91-98	TKKKGLIL	M1	8	91	98	1	1	1	1	0	0	0	0	1.1	704.4	WB	35	45296.9	NB	60	39848.7	NB											FALSE
M1_117-124	EGHESSAL	M1	8	117	124	1		1	1	0	0	0	0	9	9304.5	PB	14	40776.4	NB	37	35455.9	NB											FALSE
M1_141-149	QVKLGTLCA	M1	9	141	149	1	1		1	0	0	0	0	7.5	7512.6	PB	46	46300.8	NB	15	23492.8	NB											FALSE
M1_170-177	VPGVRREM	M1	8	170	177	1	1	1	1	0	0	1	0	1.4	993.1	WB	5.5	32820.7	NB	60	40142.5	NB											FALSE
M1_171-177	PGVRREM	M1	7	171	177		1		1	0	0	0	0																				FALSE
M1_198-205	VQKLAEEL	M1	8	198	205	1	1	1	1	0	0	0	0	28	22063.3	NB	24	43705.3	NB	70	41543.2	NB											FALSE
M1_201-213	LAEELQSNIGVLR	M1	13	201	213		1		1	0	0	0	0	23	19387.2	NB	33	45130.1	NB	45	37615.6	NB											FALSE
M1_202-213	AEELQSNIGVLR	M1	12	202	213		1		1	0	0	0	0	35	24970.3	NB	49	46510.2	NB	40	36393.8	NB											FALSE
M1_204-212	ELQSNIGVL	M1	9	204	212	1		1	1	0	0	0	0	4.5	4268.3	PB	7.5	36328.5	NB	4.5	12878.5	NB											FALSE
M1_223-230	EGIAKDVM	M1	8	223	230	1	1	1	1	0	0	0	0	16	15042.6	PB	29	44594.2	NB	80	42565.6	NB											FALSE
M1_225-241	IAKDVMEVLKQSSMGNS	M1	17	225	241			1	1	0	1	0	0																				FALSE
M1_226-241	AKDVMEVLKQSSMGNS	M1	16	226	241	1	1	1	1	0	1	0	0																				FALSE
M1_228-248	DVMEVLKQSSMGNSALVKKYL	M1	21	228	248	1			1	0	0	0	0																				FALSE
M1_229-248	VMEVLKQSSMGNSALVKKYL	M1	20	229	248	1			1	0	0	0	0																				FALSE
M1_235-248	QSSMGNSALVKKYL	M1	14	235	248	1	1	1	1	0	0	0	0	10	10214.8	PB	29	44480.5	NB	45	37528.6	NB	QSSMGDSALVKKYL	15	14544.9	PB	33	45094.9	NB	35	34801.4	NB	FALSE	Detected with and without deamidation.
M1_236-248	SSMGNSALVKKYL	M1	13	236	248			1	1	0	0	0	0	11	10535.3	PB	27	44255.3	NB	42	36830.3	NB											FALSE
M1_237-248	SMGNSALVKKYL	M1	12	237	248	1	1	1	1	0	0	0	0	12	11512.9	PB	28	44408.8	NB	41	36648.3	NB											FALSE
M1_239-248	GNSALVKKYL	M1	10	239	248		1		1	0	0	0	0	17	15513.7	PB	75	47668.7	NB	75	41797.5	NB											FALSE
M1_240-248	NSALVKKYL	M1	9	240	248	1		1	1	0	0	0	0	11	10515.4	PB	18	42137.2	NB	10	19070.5	NB											FALSE
M1_241-247	SALVKKY	M1	7	241	247			1	1	0	0	0	0																				FALSE
M1_241-248	SALVKKYL	M1	8	241	248	1	1	1	1	0	0	0	0	0.5	205.9	SB	23	43499.6	NB	48	38222.4	NB											FALSE
M1_242-248	ALVKKYL	M1	7	242	248	1	1	1	1	0	0	0	0																				FALSE
NA_2-9	LPSTIQTL	NA	8	2	9	1			1	0	0	0	0	4.5	4122.8	PB	0.9	15134.9	WB	34	34624.5	NB											FALSE
NA_35-42	DILLKFPS	NA	8	35	42	1		1	1	0	0	0	0	13	12845.9	PB	75	47632.1	NB	95	43936.1	NB											FALSE
NA_35-43	DILLKFPST	NA	9	35	43	1	1	1	1	0	0	0	0	6	6089	PB	26	44148.7	NB	17	25230.7	NB											FALSE
NA_111-119	APLIIREPF	NA	9	111	119	1	1	1	1	0	0	0	0	4.5	4228.2	PB	0.4	8198.4	SB	4	12300	NB											FALSE
NA_130-137	FALTHYAA	NA	8	130	137		1	1	1	0	0	1	0	0.4	125.3	SB	12	39648.2	NB	40	36415.8	NB											FALSE
NA_150-157	RNKLRHLI	NA	8	150	157	1	1	1	1	0	0	1	0	0.7	314.8	WB	95	48244.7	NB	60	39934.1	NB											FALSE
NA_150-159	RNKLRHLISV	NA	10	150	159	1	1	1	1	0	0	1	0	0.4	156	SB	99	48595.2	NB	60	40165.1	NB											FALSE
NA_150-160	RNKLRHLISVK	NA	11	150	160			1	1	0	0	0	0	5.5	5619	PB	99	48714.6	NB	60	40218.2	NB											FALSE
NA_201-209	LLKIKYGEA	NA	9	201	209	1	1	1	1	0	0	1	0	0.15	47.5	SB	30	44638.1	NB	20	27001.2	NB											FALSE
NA_215-222	HSYANNIL	NA	8	215	222	1	1	1	1	0	0	0	0	18	16362.8	PB	7	35647.5	NB	34	34397.8	NB											FALSE
NA_253-261	FLKIREGRI	NA	9	253	261		1	1	1	0	0	0	0	0.09	32.2	SB	4	29984.5	NB	6	14860	NB											FALSE
NA_300-307	RPFVKLNV	NA	8	300	307	1	1	1	1	0	0	0	0	5	4961.6	PB	14	40744.6	NB	39	36039.2	NB											FALSE
NA_386-394	DPWADSDAL	NA	9	386	394			1	1	0	0	0	0	19	17330.4	NB	0.25	5317.9	SB	3	10991	NB											TRUE
NA_402-411	SMEEPGWYSF	NA	10	402	411	1	1	1	1	1	0	0	0	22	18830.8	NB	7	35783.9	NB	15	23163.7	NB											TRUE
NA_414-422	EIKDKKCDV	NA	9	414	422	1	1	1	1	0	0	1	0	1.5	1107.2	WB	21	43190	NB	29	32572.3	NB											FALSE
NA_440-448	SAATAIYCL	NA	9	440	448		1	1	1	1	0	0	0	3	2807.1	PB	5	32415.8	NB	2	9343.3	WB											FALSE
NA_455-464	LWDTVTGVNM	NA	10	455	464		1		1	1	0	0	0	30	22886.4	NB	37	45475.6	NB	15	23123.1	NB											TRUE
NA_458-466	TVTGVNMAL	NA	9	458	466	1	1	1	1	1	0	0	0	14	13759.7	NB	6.5	34871.9	NB	1.4	8197.7	WB											TRUE
NA+1_227-235	HILTHTIPM	NA+1	9	227	235	1			1	0	0	0	0	0.6	270.8	WB	1.9	22505.1	WB	1	7058.8	WB											FALSE
NB_5-13	TFNYTNVNP	NB	9	5	13	1	1	1	1	1	0	0	0	85	38340.5	NB	20	42877.1	NB	8	16741.2	NB	TFDYTNVNP	95	40340.6	NB	27	44292.2	NB	4	12157.3	NB	TRUE	Deamidated N at an NxT motif. Deamidated peptide contains P2 and P3 anchors for HLA-C*04:01
NB_42-50	IPINRNYCT	NB	9	42	50	1	1	1	1	0	0	0	0	5	4912.1	PB	1.2	17528.8	WB	4	12127.1	NB											FALSE
NP_30-38	RPIIRPATL	NP	9	30	38	1	1	1	1	0	0	1	1	0.15	47.2	SB	0.09	2508.7	SB	1.2	7524.8	WB											FALSE
NP_74-82	EIKKSVYNM	NP	9	74	82	1	1	1	1	0	0	1	0	1.4	966.9	WB	11	38894.1	NB	21	28020.8	NB											FALSE
NP_91-99	NQMMVKAGL	NP	9	91	99	1			1	0	0	0	0	3	2655.1	PB	13	40054	NB	1.5	8219.1	WB											FALSE
NP_92-99	QMMVKAGL	NP	8	92	99	1	1	1	1	0	0	1	0	0.4	133.1	SB	28	44444.4	NB	26	30706.5	NB											FALSE
NP_112-119	HAVERILL	NP	8	112	119	1	1	1	1	0	0	0	0	2.5	2234	PB	9	37808.2	NB	39	36157.9	NB											FALSE
NP_112-120	HAVERILLA	NP	9	112	120	1		1	1	0	0	0	0	6.5	6829.4	PB	48	46438.3	NB	11	19744.3	NB											FALSE
NP_113-119	AVERILL	NP	7	113	119	1			1	0	0	0	0																				FALSE
NP_124-131	DKKTEFQK	NP	8	124	131	1		1	1	0	0	0	0	75	35510.8	NB	70	47546.1	NB	95	44302.8	NB											FALSE
NP_165-173	YFSPIRVTF	NP	9	165	173	1	1	1	1	1	0	0	0	8	8089	NB	1.5	20201.1	WB	0.1	3046.3	SB											TRUE
NP_173-181	FLKEEVKTM	NP	9	173	181	1	1	1	1	0	0	1	0	0.3	115.9	SB	3.5	28065.7	NB	8	16759.5	NB											FALSE
NP_197-204	IMIGHSQM	NP	8	197	204	1	1		1	0	0	0	0	5	4723.1	PB	20	42729.4	NB	42	36800.8	NB											FALSE
NP_207-215	VCFQRSKAL	NP	9	207	215	1			1	0	0	0	0	0.7	362.8	WB	4.5	31447.5	NB	4.5	12532.9	NB											FALSE
NP_209-215	FQRSKAL	NP	7	209	215			1	1	0	0	0	0																				FALSE
NP_270-277	DIKAKTAY	NP	8	270	277	1	1	1	1	0	0	0	0	19	16746.6	PB	55	46757.9	NB	70	40977.6	NB											FALSE
NP_275-282	TAYEKILL	NP	8	275	282	1	1	1	1	0	0	0	0	2.5	2051.8	PB	14	40572.2	NB	27	31395.2	NB											FALSE
NP_290-297	APQQKALV	NP	8	290	297	1	1	1	1	0	0	0	0	9.5	9844	PB	12	39714.8	NB	65	40842.2	NB											FALSE
NP_327-334	SVASKVVL	NP	8	327	334			1	1	0	0	0	0	3.5	3338.8	PB	8	36850.6	NB	46	37855.7	NB											FALSE
NP_377-385	DAKDKSQLF	NP	9	377	385	1	1	1	1	0	0	1	0	6	5928.2	PB	14	40621.8	NB	9	17970.3	NB											FALSE
NP_377-386	DAKDKSQLFF	NP	10	377	386	1	1	1	1	0	0	0	0	17	15495.7	PB	26	44012.3	NB	55	39002	NB											FALSE
NP_377-387	DAKDKSQLFFM	NP	11	377	387	1		1	1	0	0	0	0	26	21010.1	NB	34	45192.6	NB	60	39981.2	NB											FALSE
NP_392-400	AAYEDLRVL	NP	9	392	400	1	1	1	1	0	0	0	0	14	13835.4	NB	5.5	33211.1	NB	5	13430.5	NB											FALSE
NP_396-403	DLRVLSAL	NP	8	396	403	1	1	1	1	0	0	1	0	1.5	1103.6	WB	31	44869.6	NB	36	35287.9	NB											FALSE
NP_407-414	EFKPRSAL	NP	8	407	414	1	1	1	1	0	0	1	0	0.175	56	SB	7	35838.1	NB	19	26548.9	NB											FALSE
NP_443-453	APMTRSGGNEV	NP	11	443	453		1		1	0	0	0	0	13	12983.1	PB	31	44878.8	NB	37	35558.5	NB											FALSE
NP_465-476	SPVFAVERPIAL	NP	12	465	476		1	1	1	0	0	0	0	3.5	3416.1	PB	3	26146.7	NB	31	33512.1	NB											FALSE
NP_468-475	FAVERPIA	NP	8	468	475		1	1	1	0	0	0	0	6	6278.4	PB	29	44480	NB	65	40323.6	NB											FALSE
NP_468-476	FAVERPIAL	NP	9	468	476	1	1	1	1	1	0	1	0	0.25	94.3	SB	1.1	16281.6	WB	1	7136.8	WB											FALSE
NP_472-481	RPIALSKQAV	NP	10	472	481	1	1	1	1	0	0	0	0	11	10684.9	PB	16	41688.7	NB	44	37339.1	NB											FALSE
NP_474-481	IALSKQAV	NP	8	474	481		1		1	0	0	0	0	5.5	5504.5	PB	27	44174.9	NB	70	41510.4	NB											FALSE
NP_479-487	QAVRRMLSM	NP	9	479	487	1	1		1	0	0	1	0	0.4	133	SB	28	44364.1	NB	5	13463.4	NB											FALSE
NP_500-508	LLKMMNDSM	NP	9	500	508	1		1	1	0	0	1	0	0.2	74	SB	36	45387.2	NB	6.5	14957.7	NB											FALSE
NP_517-525	FIGKKMFQI	NP	9	517	525	1	1	1	1	0	0	1	0	0.5	197.4	SB	9	37582.7	NB	8	16867.4	NB											FALSE
NP_518-525	IGKKMFQI	NP	8	518	525	1	1		1	0	0	0	0	3.5	2871.2	PB	75	47629.5	NB	90	43302.3	NB											FALSE
NP_546-560	FFGRDTAEDYDDLDY	NP	15	546	560		1		1	0	0	0	0																				FALSE
NP_547-560	FGRDTAEDYDDLDY	NP	14	547	560	1	1	1	1	0	0	0	0	75	35923.1	NB	20	42887.8	NB	60	39951.8	NB											FALSE
NP_548-560	GRDTAEDYDDLDY	NP	13	548	560		1		1	0	0	0	0	85	38566.8	NB	55	46740.7	NB	55	39248.8	NB											FALSE
NP+2_180-188	MIKPSTSAL	NP+2	9	180	188	1	1	1	1	0	0	0	0	0.125	39.6	SB	0.6	11072.6	WB	1.2	7555.3	WB											FALSE
NP+2_261-269	VLRSKEVEL	NP+2	9	261	269	1	1	1	1	0	0	0	0	0.8	444.7	WB	2	23043.7	WB	1.9	9124.5	WB											FALSE
NS+1_81-89	SLKVKGCPL	NS+1	9	81	89	1	1		1	0	0	0	0	0.01	6	SB	2.5	23937.2	NB	6.5	15075.7	NB											FALSE
NS+3_297-305	TGHGRTLSF	NS+3	9	297	305	1	1	1	1	0	0	0	0	1.1	667.2	WB	13	40158.1	NB	3.5	11454.3	NB											FALSE
NS1_2-14	ANNMTTTQIEVGP	NS1	13	2	14		1		1	0	0	0	0	65	33582.5	NB	60	47102.2	NB	90	43367.5	NB											FALSE
NS1_48-55	LNRLKRKL	NS1	8	48	55		1		1	0	0	0	0	0.175	62.6	SB	45	46218.2	NB	47	38021.5	NB											FALSE
NS1_66-74	EPESKRMSL	NS1	9	66	74	1	1	1	1	0	0	1	0	0.09	30.2	SB	0.08	2262.6	SB	4	11922.5	NB											FALSE
NS1_90-97	FMDPSAGI	NS1	8	90	97		1		1	0	0	0	0	42	27589.1	NB	11	38889.4	NB	23	28812.5	NB											FALSE
NS1_154-163	DARQKIKEEV	NS1	10	154	163	1			1	0	0	0	0	8.5	8894.4	PB	95	48409.4	NB	99	45730.2	NB											FALSE
NS1_156-163	RQKIKEEV	NS1	8	156	163	1	1		1	0	0	0	0	13	12923.7	PB	80	47782.8	NB	95	44432.9	NB											FALSE
NS1_165-173	TQKEGKFRL	NS1	9	165	173	1	1	1	1	0	0	0	0	8	8198.7	PB	11	39267.4	NB	3.5	11231	NB											FALSE
NS1_168-174	EGKFRLT	NS1	7	168	174		1		1	0	0	0	0																				FALSE
NS1_168-175	EGKFRLTI	NS1	8	168	175	1	1	1	1	0	0	1	0	1.3	885.5	WB	75	47665.1	NB	65	40868.7	NB											FALSE
NS1_168-176	EGKFRLTIK	NS1	9	168	176	1	1		1	0	0	0	0	15	14281.8	PB	45	46185.7	NB	19	26078.1	NB											FALSE
NS1_169-175	GKFRLTI	NS1	7	169	175	1			1	0	0	0	0																				FALSE
NS1_178-185	DMRNVLSL	NS1	8	178	185			1	1	0	0	0	0	0.9	511.3	WB	47	46359.5	NB	37	35471.6	NB											FALSE
NS1_211-218	AYDQSGRL	NS1	8	211	218	1	1	1	1	1	0	0	0	37	25965.4	NB	25	43835.5	NB	17	24898.8	NB											TRUE
NS1_211-219	AYDQSGRLV	NS1	9	211	219	1	1	1	1	1	0	0	0	70	34533.2	NB	49	46469.4	NB	4	12425.4	NB											TRUE
NS1_249-257	EGHSKPIRA	NS1	9	249	257	1	1	1	1	0	0	0	0	16	14644.8	PB	50	46578.7	NB	18	25443.7	NB											FALSE
NS2_39-47	QLKLRWESY	NS2	9	39	47	1	1	1	1	0	0	0	0	2.5	2138	PB	39	45712.4	NB	9	18105.4	NB											FALSE
NS2_55-63	DYHQKRETI	NS2	9	55	63	1	1	1	1	0	0	0	0	12	12202.7	PB	37	45514.5	NB	22	28256.2	NB											FALSE
NS2_62-70	TIRLVTEEL	NS2	9	62	70	1	1	1	1	0	0	0	0	6	6264.1	PB	21	43059.4	NB	4	11831.9	NB											FALSE
NS2_80-87	NILFHKTV	NS2	8	80	87		1		1	0	0	0	0	4	3784	PB	85	48000.5	NB	75	41934.3	NB											FALSE
NS2_81-88	ILFHKTVI	NS2	8	81	88	1	1	1	1	0	0	0	0	4	3795.4	PB	34	45242.5	NB	41	36613	NB											FALSE
NS2_82-88	LFHKTVI	NS2	7	82	88	1	1	1	1	0	0	0	0																				FALSE
NS2_115-122	EVYSRQCL	NS2	8	115	122	1	1	1	1	0	0	1	0	1.3	925.8	WB	3	26139.6	NB	31	33169.8	NB											FALSE
PA_81-89	EGMPRTIAW	PA	9	81	89	1	1	1	1	0	0	0	0	4.5	4325.2	PB	16	41555.4	NB	3	10436.5	NB											FALSE
PA_83-91	MPRTIAWMV	PA	9	83	91			1	1	0	0	0	0	0.3	101.7	SB	3.5	27981.2	NB	1.2	7601.6	WB											FALSE
PA_131-139	YFWKKKEKL	PA	9	131	139	1	1		1	0	0	1	0	2	1662.6	WB	3.5	27999.9	NB	0.3	4548.1	SB											FALSE
PA_132-139	FWKKKEKL	PA	8	132	139	1	1	1	1	0	0	1	0	0.7	326.7	WB	4	29478.8	NB	28	31793.4	NB											FALSE
PA_201-208	DFKLGQTI	PA	8	201	208		1	1	1	0	0	0	0	41	27480.4	NB	47	46353.9	NB	55	38880.6	NB											FALSE
PA_453-460	TVMMKYVL	PA	8	453	460	1	1	1	1	0	0	1	0	0.05	19.2	SB	9	37774.7	NB	30	33044.8	NB											FALSE
PA_454-460	VMMKYVL	PA	7	454	460			1	1	0	0	0	0																				FALSE
PA_458-465	YVLFHTSL	PA	8	458	465			1	1	0	0	1	0	0.4	149.4	SB	7	35399.2	NB	24	29561.8	NB											FALSE
PA_473-480	MGKYKVIP	PA	8	473	480	1	1	1	1	0	0	0	0	4	3640.2	PB	55	46659.9	NB	85	43242.4	NB											FALSE
PA_545-553	FVSGREKSV	PA	9	545	553	1	1		1	0	0	0	0	3	2460.7	PB	6	33956.7	NB	12	20329.8	NB											FALSE
PA_596-604	GYDMTKACF	PA	9	596	604	1	1		1	1	0	0	0	47	29217.2	NB	9	37819.3	NB	0.4	4717.2	SB											TRUE
PB1_186-193	NIKKKLPA	PB1	8	186	193	1	1	1	1	0	0	1	0	0.15	47.3	SB	75	47729.6	NB	90	43851.6	NB	DIKKKLPA	0.6	279.3	WB	70	47484.4	NB	95	44377.1	NB	FALSE	Detected with and without deamidation.
PB1_216-224	EYIKRALSL	PB1	9	216	224	1	1	1	1	0	0	1	0	0.9	515.7	WB	3.5	28286.2	NB	3.5	11470	NB											FALSE
PB1_217-224	YIKRALSL	PB1	8	217	224	1	1	1	1	0	0	0	0	0.01	7.2	SB	13	40494.6	NB	28	31888.1	NB											FALSE
PB1_496-504	YRDGFVSNF	PB1	9	496	504	1	1	1	1	0	0	0	0	26	20892.6	NB	13	40410.1	NB	2.5	10122.4	NB											FALSE
PB1+2_28-36	HSHTLVFPL	PB1+2	9	28	36	1	1		1	0	0	0	0	3	2403.3	PB	3	26203.4	NB	3.5	11641.3	NB											FALSE
PB1+2_80-89	YPKIMSRVPM	PB1+2	10	80	89	1	1	1	1	0	0	0	0	0.15	47.2	SB	0.125	2852.2	SB	31	33346.8	NB											FALSE
PB2_65-72	DMANRIPL	PB2	8	65	72			1	1	0	0	0	0	0.7	308.4	WB	18	42224.8	NB	29	32452	NB											FALSE
PB2_156-166	MPPDEASNVIM	PB2	11	156	166		1		1	0	0	0	0	31	23477.6	NB	1.1	17094.8	WB	37	35380.4	NB											TRUE
PB2_187-195	LIKEKREKL	PB2	9	187	195	1	1	1	1	0	0	1	0	0.4	154.4	SB	13	40390	NB	6.5	15058.7	NB											FALSE
PB2_207-214	YMLERELV	PB2	8	207	214	1	1		1	0	0	1	0	1.3	867.7	WB	40	45811.9	NB	36	35231	NB											FALSE
PB2_207-215	YMLERELVA	PB2	9	207	215	1	1	1	1	0	0	1	0	0.3	116.7	SB	17	42068.4	NB	5	13259.7	NB											FALSE
PB2_341-348	KNDEEILI	PB2	8	341	348	1		1	1	1	0	0	0	85	38530.1	NB	32	44928.9	NB	60	40028	NB											TRUE
PB2_497-505	VSITKNLSL	PB2	9	497	505	1	1	1	1	0	0	1	0	1.7	1247.9	WB	4	29988.4	NB	4	12408.1	NB											FALSE
PB2_554-561	VLKNLVTL	PB2	8	554	561		1	1	1	0	0	0	0	2.5	2026.1	PB	15	41005.5	NB	42	36835.5	NB											FALSE
PB2_560-567	TLKAQFLL	PB2	8	560	567			1	1	0	0	1	0	0.3	108.2	SB	12	39992.9	NB	33	34104.3	NB											FALSE
PB2_593-601	YSGFARAVL	PB2	9	593	601			1	1	0	0	0	0	3	2600.4	PB	1.5	19695.8	WB	3	10275.9	NB											FALSE
PB2_594-601	SGFARAVL	PB2	8	594	601	1	1	1	1	0	0	1	0	1.7	1286.5	WB	10	38719.8	NB	28	31755.2	NB											FALSE
PB2_615-623	FIKLLPFCF	PB2	9	615	623			1	1	0	0	0	0	1.2	764.7	WB	5.5	33537.5	NB	3.5	11647.4	NB											FALSE
PB2_635-642	YQFLKLVL	PB2	8	635	642		1		1	0	0	0	0	0.9	522.2	WB	5	32068.7	NB	25	30148.1	NB											FALSE
PB2_703-711	KYDPDLGDF	PB2	9	703	711	1			1	0	0	0	0	80	36997.6	NB	13	40409.2	NB	1.6	8640.8	WB											TRUE
PB2_710-717	DFKTIEEL	PB2	8	710	717	1	1	1	1	0	0	0	0	30	23107.6	NB	23	43550.4	NB	55	39523.2	NB											FALSE
NS2_11-19	EWRMKKMAI	NS2	9	11	19	1	1	1	1	0	0	1	0	0.125	44.1	SB	18	42335.5	NB	7	16018.9	NB											FALSE	Detected at >5% FDR, but strong predicted binding of HLA-B*08:01 and present in all data sets

## Sheet: B35_Identifications
Peptide details						Parameters of best ID								Appearance in experiments (1=present)			Only identified in infected samples?		Sequence identified in control datasets from C1R derivatives
Name	Peptide Identified (inc. modification)	Sequence	Protein	Start	End	-10lgP	Mass	Length	ppm	m/z	RT	PTM	AScore	ID Uninfected rep 1	ID IBV rep 1	ID IBV rep 2	Valid	Valid comment	Mixed Class II	W632
BM2_83-97	DHIIIEGLSAEEIIK	DHIIIEGLSAEEIIK	BM2	83	97	43.34	1678.91	15	-1	840.463	58.55				1	1	1		1	0
BM2_85-97	IIIEGLSAEEIIK	IIIEGLSAEEIIK	BM2	85	97	40.73	1426.83	13	0	714.424	63.33				1	1	1		1	1
BM2_86-97	IIEGLSAEEIIK	IIEGLSAEEIIK	BM2	86	97	35.32	1313.74	12	1.8	657.883	54.85				1	1	1		1	0
HA_1-9	MKAIIVLLM(+15.99)	MKAIIVLLM	HA	1	9	28.71	1046.62	9	2.8	524.32	60.89	Oxidation (M)	M9:Oxidation (M):101.72		1	1	1		1	1
HA_1-9	M(+15.99)KAIIVLLM(+15.99)	MKAIIVLLM	HA	1	9	24.77	1062.62	9	3.1	532.318	54.07	Oxidation (M)	M1:Oxidation (M):1000.00;M9:Oxidation (M):1000.00		1	1	1		1	1
HA_2-9	KAIIVLLM(+15.99)	KAIIVLLM	HA	2	9	21.31	915.583	8	1.3	458.799	52.97	Oxidation (M)	M8:Oxidation (M):1000.00		1		1		0	1
HA_75-82	C(+119.00)TDLDVAL	CTDLDVAL	HA	75	82	26.5	967.399	8	3.7	484.71	56.05	Cysteinylation	C1:Cysteinylation:1000.00		1	1	1		0	1
HA_91-99	IPSARVSIL	IPSARVSIL	HA	91	99	31.49	954.586	9	1.4	478.302	45.88				1	1	1		0	1
HA_110-118	FPIMHDRTK	FPIMHDRTK	HA	110	118	38.86	1143.59	9	-1.5	572.802	22.79				1	1	1		0	0
HA_110-118	FPIM(+15.99)HDRTK	FPIMHDRTK	HA	110	118	38.13	1159.58	9	-2	580.799	19.52	Oxidation (M)	M4:Oxidation (M):1000.00		1	1	1		0	0
HA_110-119	FPIM(+15.99)HDRTKI	FPIMHDRTKI	HA	110	119	36.09	1272.66	10	-2.8	637.34	25.17	Oxidation (M)	M4:Oxidation (M):1000.00		1	1	1		0	1
HA_110-119	FPIMHDRTKI	FPIMHDRTKI	HA	110	119	33.31	1256.67	10	-1.1	629.342	30.3				1		1		0	1
HA_110-122	FPIMHDRTKIRQL	FPIMHDRTKIRQL	HA	110	122	21.78	1653.91	13	-0.4	552.312	32.36				1		1		0	0
HA_110-122	FPIM(+15.99)HDRTKIRQL	FPIMHDRTKIRQL	HA	110	122	19.35	1669.91	13	1.3	557.644	28.62	Oxidation (M)	M4:Oxidation (M):1000.00		1		1		0	0
HA_122-129	LPNLLRGY	LPNLLRGY	HA	122	129	14.9	944.544	8	0.7	473.28	45.87				1		1		0	0
HA_163-171	NGNGFFATM(+15.99)	NGNGFFATM	HA	163	171	15.46	973.396	9	1.3	487.708	51.97	Oxidation (M)	M9:Oxidation (M):1000.00			1	1		0	0
HA_220-228	YGDSKPQKF	YGDSKPQKF	HA	220	228	20.84	1068.52	9	-4	535.267	21.44				1		1		0	0
HA_231-239	SANGVTTHY	SANGVTTHY	HA	231	239	45.21	948.43	9	-0.1	475.222	22.98				1	1	1		0	0
HA_231-239	SAN(+.98)GVTTHY	SANGVTTHY	HA	231	239	31.78	949.414	9	-4.2	475.714	24.13	Deamidation (NQ)	N3:Deamidation (NQ):1000.00		1	1	1		0	0
HA_233-239	NGVTTHY	NGVTTHY	HA	233	239	29.08	790.361	7	-3.5	396.187	21.48				1	1	1		0	0
HA_246-255	FPNQTEDGGL	FPNQTEDGGL	HA	246	255	35.94	1076.48	10	0.3	539.248	45.9					1	1		0	0
HA_246-255	FPN(+.98)QTEDGGL	FPNQTEDGGL	HA	246	255	31.07	1077.46	10	1.4	539.74	49.83	Deamidation (NQ)	N3:Deamidation (NQ):9.34		1	1	1		0	0
HA_255-263	LPQSGRIVV	LPQSGRIVV	HA	255	263	33.15	967.581	9	1.6	484.8	36.37				1	1	1		0	1
HA_255-265	LPQSGRIVVDY	LPQSGRIVVDY	HA	255	265	47.14	1245.67	11	0.2	623.843	42.92				1	1	1		0	0
HA_255-266	LPQSGRIVVDYM(+15.99)	LPQSGRIVVDYM	HA	255	266	39.97	1392.71	12	0.2	697.361	42.51	Oxidation (M)	M12:Oxidation (M):1000.00		1		1		0	0
HA_271-286	GKTGTITYQRGILLPQ	GKTGTITYQRGILLPQ	HA	271	286	23.31	1744.98	16	-0.7	873.498	42.49				1		1		1	0
HA_271-287	GKTGTITYQRGILLPQK	GKTGTITYQRGILLPQK	HA	271	287	26.31	1873.08	17	-2.1	625.365	33.64				1		1		1	0
HA_272-286	KTGTITYQRGILLPQ	KTGTITYQRGILLPQ	HA	272	286	39.45	1687.96	15	1.3	844.989	42.36				1		1		1	1
HA_272-287	KTGTITYQRGILLPQK	KTGTITYQRGILLPQK	HA	272	287	22.08	1816.06	16	0	606.36	33.41				1		1		1	0
HA_273-285	TGTITYQRGILLP	TGTITYQRGILLP	HA	273	285	28.51	1431.81	13	0.6	716.914	55.39				1	1	1		1	0
HA_273-286	TGTITYQRGILLPQ	TGTITYQRGILLPQ	HA	273	286	42.2	1559.87	14	3.3	780.945	52.27				1	1	1		1	0
HA_306-315	GEADCLHEKY	GEADCLHEKY	HA	306	315	17.69	1163.49	10	-0.7	388.839	26.86					1	1		0	0
HA_307-315	EADC(+119.00)LHEKY	EADCLHEKY	HA	307	315	35.81	1225.47	9	-0.9	613.744	21.41	Cysteinylation	C4:Cysteinylation:1000.00		1	1	1		0	0
HA_336-344	C(+119.00)PIWVKTPL	CPIWVKTPL	HA	336	344	43.97	1174.59	9	0.8	588.304	50.46	Cysteinylation	C1:Cysteinylation:1000.00			1	1		0	0
HA_342-352	TPLKLAN(+.98)GTKY	TPLKLANGTKY	HA	342	352	48.4	1205.67	11	0.3	603.842	31.76	Deamidation (NQ)	N7:Deamidation (NQ):1000.00		1	1	1		0	0
HA_392-400	HGVAVAADL	HGVAVAADL	HA	392	400	21.81	851.45	9	-3.1	426.732	35.13					1	1		0	0
HA_410-423	ITKNLNSLSELEVK	ITKNLNSLSELEVK	HA	410	423	46.66	1586.89	14	-0.9	529.971	41.02				1	1	1		1	1
HA_410-424	ITKNLNSLSELEVKN	ITKNLNSLSELEVKN	HA	410	424	44.57	1700.93	15	1.3	851.474	38.85				1	1	1		1	1
HA_410-425	ITKNLNSLSELEVKNL	ITKNLNSLSELEVKNL	HA	410	425	31.34	1814.01	16	2.5	605.68	48.9				1		1		1	0
HA_410-425	ITKN(+.98)LNSLSELEVKNL	ITKNLNSLSELEVKNL	HA	410	425	17.68	1815	16	9.4	606.013	49.01	Deamidation (NQ)	N4:Deamidation (NQ):0.00		1		1		1	0
HA_410-426	ITKNLNSLSELEVKNLQ	ITKNLNSLSELEVKNLQ	HA	410	426	57.75	1942.07	17	-0.4	972.048	47.75				1	1	1		1	1
HA_412-423	KNLNSLSELEVK	KNLNSLSELEVK	HA	412	423	40.48	1372.76	12	-0.3	687.385	35.53				1		1		1	0
HA_412-424	KNLNSLSELEVKN	KNLNSLSELEVKN	HA	412	424	45.31	1486.8	13	-2	744.408	35.07					1	1		1	1
HA_460-475	LAVLLSNEGIINSEDE	LAVLLSNEGIINSEDE	HA	460	475	50.38	1714.86	16	0	858.441	70.81				1	1	1		1	1
HA_460-476	LAVLLSNEGIINSEDEH	LAVLLSNEGIINSEDEH	HA	460	476	52.72	1851.92	17	1.2	926.973	60.21				1	1	1		1	1
HA_461-474	AVLLSNEGIINSED	AVLLSNEGIINSED	HA	461	474	23.35	1472.74	14	3.3	737.38	61.63					1	1		1	0
HA_461-475	AVLLSNEGIINSEDE	AVLLSNEGIINSEDE	HA	461	475	31.21	1601.78	15	2.3	801.901	61.56				1	1	1		1	1
HA_461-476	AVLLSNEGIINSEDEH	AVLLSNEGIINSEDEH	HA	461	476	32.56	1738.84	16	3.9	870.429	50.55				1		1		1	1
HA_518-526	TFDAGEFSL	TFDAGEFSL	HA	518	526	24.51	985.439	9	1.1	493.729	70.7					1	1		0	1
HA_518-529	TFDAGEFSLPTF	TFDAGEFSLPTF	HA	518	529	40.93	1330.61	12	0	666.311	76.88				1		1		0	0
HA_535-544	TAASLNDDGL	TAASLNDDGL	HA	535	544	39.24	975.451	10	0.7	488.735	43.68					1	1		0	0
HA_555-564	TAASSLAVTL	TAASSLAVTL	HA	555	564	32.31	932.518	10	1	467.267	57.09				1		1		0	1
HA_555-565	TAASSLAVTLM(+15.99)	TAASSLAVTLM	HA	555	565	21.63	1079.55	11	3.6	540.787	54.37	Oxidation (M)	M11:Oxidation (M):1000.00			1	1		0	0
HA_556-564	AASSLAVTL	AASSLAVTL	HA	556	564	17.66	831.47	9	1.4	832.482	55.67					1	1		0	0
HA+2_172-182	LPM(+15.99)ETDFSQQW	LPMETDFSQQW	HA+2	172	182	37.22	1396.6	11	3.2	699.31	63.11	Oxidation (M)	M3:Oxidation (M):1000.00		1	1	1		0	0
HA+2_172-182	LPMETDFSQQW	LPMETDFSQQW	HA+2	172	182	30.01	1380.6	11	2.5	691.31	70.01				1		1		0	0
HA+3_30-37	HWDNIVKL	HWDNIVKL	HA+3	30	37	28.34	1023.55	8	-1	512.784	44.44				1	1	1		0	0
M1_111-126	EAFEIAEGHESSALLY	EAFEIAEGHESSALLY	M1	111	126	27.9	1764.82	16	1.7	883.419	59.69				1		1		0	0
M1_115-126	IAEGHESSALLY	IAEGHESSALLY	M1	115	126	29.77	1288.63	12	0.6	645.324	41.48				1	1	1		0	0
M1_132-140	YLNPGNYSM(+15.99)	YLNPGNYSM	M1	132	140	36.95	1073.45	9	0.5	537.734	41.27	Oxidation (M)	M9:Oxidation (M):1000.00		1	1	1		0	1
M1_205-218	LQSNIGVLRSLGAS	LQSNIGVLRSLGAS	M1	205	218	19.93	1413.79	14	-1.7	707.906	52.93					1	1		1	0
M1_206-218	QSNIGVLRSLGAS	QSNIGVLRSLGAS	M1	206	218	25.23	1300.71	13	0.2	651.362	45.96				1	1	1		1	0
M1_221-230	NGEGIAKDVM(+15.99)	NGEGIAKDVM	M1	221	230	19.85	1048.49	10	-0.1	525.252	24.59	Oxidation (M)	M10:Oxidation (M):1000.00		1	1	1		0	0
M1_225-241	IAKDVMEVLKQSSM(+15.99)GNS	IAKDVMEVLKQSSMGNS	M1	225	241	14.34	1851.91	17	4.1	618.314	45.95	Oxidation (M)	M14:Oxidation (M):32.94			1	1		1	0
M1_226-239	AKDVM(+15.99)EVLKQSSM(+15.99)G	AKDVMEVLKQSSMG	M1	226	239	49.34	1553.74	14	1.2	777.881	28.28	Oxidation (M)	M5:Oxidation (M):1000.00;M13:Oxidation (M):1000.00			1	1		1	0
M1_226-241	AKDVM(+15.99)EVLKQSSM(+15.99)GNS	AKDVMEVLKQSSMGNS	M1	226	241	50.62	1754.82	16	2.5	878.421	28.37	Oxidation (M)	M5:Oxidation (M):1000.00;M13:Oxidation (M):1000.00		1	1	1		1	0
M1_226-241	AKDVMEVLKQSSM(+15.99)GNS	AKDVMEVLKQSSMGNS	M1	226	241	29.87	1738.82	16	1	870.42	38.35	Oxidation (M)	M13:Oxidation (M):78.75		1		1		1	0
NA_2-12	LPSTIQTLTLF	LPSTIQTLTLF	NA	2	12	32.98	1232.7	11	0.6	617.361	77.14				1	1	1		0	0
NA_40-50	FPSTEITAPTM(+15.99)	FPSTEITAPTM	NA	40	50	37.66	1209.56	11	-0.9	605.788	51.88	Oxidation (M)	M11:Oxidation (M):1000.00		1	1	1		0	0
NA_56-64	NASNVQAVN	NASNVQAVN	NA	56	64	19.15	915.441	9	-7	458.726	43.76					1	1		0	0
NA_111-119	APLIIREPF	APLIIREPF	NA	111	119	28.21	1054.62	9	1.1	528.318	56.62				1	1	1		0	0
NA_164-172	IPTVENSIF	IPTVENSIF	NA	164	172	25.29	1018.53	9	0.9	510.276	66.53				1	1	1		0	0
NA_164-174	IPTVENSIFHM(+15.99)	IPTVENSIFHM	NA	164	174	32.82	1302.63	11	0	652.321	52.94	Oxidation (M)	M11:Oxidation (M):1000.00		1		1		0	0
NA_208-217	EAYTDTYHSY	EAYTDTYHSY	NA	208	217	43.94	1248.49	10	1.5	625.255	33.22				1	1	1		0	0
NA_375-383	MGM(+15.99)GLYVKY	MGMGLYVKY	NA	375	383	47.13	1076.5	9	0.1	539.261	41.8	Oxidation (M)	M3:Oxidation (M):22.87		1	1	1		0	0
NA_375-383	M(+15.99)GMGLYVKY	MGMGLYVKY	NA	375	383	44.77	1076.5	9	2.8	539.263	46.01	Oxidation (M)	M1:Oxidation (M):39.76		1	1	1		0	0
NA_375-383	M(+15.99)GM(+15.99)GLYVKY	MGMGLYVKY	NA	375	383	27.24	1092.5	9	2.1	547.258	40.15	Oxidation (M)	M1:Oxidation (M):1000.00;M3:Oxidation (M):1000.00		1		1		0	0
NA_386-394	DPWADSDAL	DPWADSDAL	NA	386	394	33.33	988.414	9	2.7	495.217	64.34				1	1	1		0	0
NA_386-395	DPWADSDALA	DPWADSDALA	NA	386	395	35.06	1059.45	10	8.9	1060.47	64.88				1		1		0	0
NA_386-396	DPWADSDALAF	DPWADSDALAF	NA	386	396	36.48	1206.52	11	0.5	604.267	76.94				1		1		0	0
NA_387-394	PWADSDAL	PWADSDAL	NA	387	394	28.26	873.387	8	2.7	874.396	52.53				1		1		0	0
NA_402-411	SM(+15.99)EEPGWYSF	SMEEPGWYSF	NA	402	411	35	1247.48	10	-0.5	624.747	67.28	Oxidation (M)	M2:Oxidation (M):1000.00		1		1		0	1
NA_402-411	SMEEPGWYSF	SMEEPGWYSF	NA	402	411	14.23	1231.49	10	1.1	616.751	72.36				1		1		0	1
NA_429-438	MVHDGGKETW	MVHDGGKETW	NA	429	438	16.13	1158.51	10	-2.7	580.264	23.59					1	1		0	0
NA_440-448	SAATAIYC(+119.00)L	SAATAIYCL	NA	440	448	36.28	1030.45	9	0.9	516.232	54.86	Cysteinylation	C8:Cysteinylation:1000.00		1	1	1		0	1
NA_455-464	LWDTVTGVNM(+15.99)	LWDTVTGVNM	NA	455	464	24.86	1150.53	10	1.5	576.274	58.23	Oxidation (M)	M10:Oxidation (M):1000.00		1		1		0	1
NA_458-466	TVTGVNMAL	TVTGVNMAL	NA	458	466	29.66	904.469	9	0.9	905.477	54.05				1		1		0	1
NA_458-466	TVTGVNM(+15.99)AL	TVTGVNMAL	NA	458	466	29.04	920.464	9	0.6	461.241	41.26	Oxidation (M)	M7:Oxidation (M):1000.00		1	1	1		0	1
NB_5-13	TFN(+.98)YTNVNP	TFNYTNVNP	NB	5	13	22.28	1069.47	9	1.2	535.744	49.8	Deamidation (NQ)	N3:Deamidation (NQ):32.97		1	1	1		0	1
NP_17-31	APEEITSGTSGTTRP	APEEITSGTSGTTRP	NP	17	31	29.73	1502.72	15	-0.1	752.368	27.85				1		1		1	0
NP_17-32	APEEITSGTSGTTRPI	APEEITSGTSGTTRPI	NP	17	32	21.92	1615.81	16	2.4	808.912	34.8				1		1		1	0
NP_71-80	TPTEIKKSVY	TPTEIKKSVY	NP	71	80	45.37	1164.64	10	-1.8	583.327	23.61				1	1	1		0	0
NP_79-86	VYN(+.98)M(+15.99)VVKL	VYNMVVKL	NP	79	86	27.48	981.52	8	0.6	491.769	43.57	Deamidation (NQ); Oxidation (M)	N3:Deamidation (NQ):1000.00;M4:Oxidation (M):1000.00			1	1		0	0
NP_82-90	M(+15.99)VVKLGEFY	MVVKLGEFY	NP	82	90	34.87	1100.56	9	0	551.286	50.1	Oxidation (M)	M1:Oxidation (M):1000.00		1	1	1		0	0
NP_157-165	MVRDDKTIY	MVRDDKTIY	NP	157	165	21.65	1139.56	9	1.3	570.79	25.47				1	1	1		0	0
NP_157-165	M(+15.99)VRDDKTIY	MVRDDKTIY	NP	157	165	16.27	1155.56	9	-4.5	578.786	22.57	Oxidation (M)	M1:Oxidation (M):1000.00		1	1	1		0	0
NP_157-166	MVRDDKTIYF	MVRDDKTIYF	NP	157	166	33.38	1286.63	10	1.1	429.885	38.96				1		1		0	0
NP_157-166	M(+15.99)VRDDKTIYF	MVRDDKTIYF	NP	157	166	25.67	1302.63	10	4.5	435.219	35.89	Oxidation (M)	M1:Oxidation (M):1000.00		1	1	1		0	0
NP_165-173	YFSPIRVTF	YFSPIRVTF	NP	165	173	36.25	1128.6	9	1.8	565.307	60.65				1		1		0	1
NP_173-181	FLKEEVKTM(+15.99)	FLKEEVKTM	NP	173	181	23.81	1139.59	9	-0.9	570.802	25.31	Oxidation (M)	M9:Oxidation (M):1000.00		1		1		0	0
NP_253-262	EAIRFIGRAM(+15.99)	EAIRFIGRAM	NP	253	262	28.06	1178.62	10	2.8	393.884	32.83	Oxidation (M)	M10:Oxidation (M):1000.00			1	1		0	0
NP_396-408	DLRVLSALTGTEF	DLRVLSALTGTEF	NP	396	408	14.78	1420.76	13	2.6	711.387	75.36				1		1		0	0
NP_396-411	DLRVLSALTGTEFKPR	DLRVLSALTGTEFKPR	NP	396	411	18.56	1802.01	16	-1.5	601.675	55.3				1		1		1	0
NP_421-438	VPAKEQVEGM(+15.99)GAALM(+15.99)SIK	VPAKEQVEGMGAALMSIK	NP	421	438	19.22	1889.96	18	1.1	630.996	33.29	Oxidation (M)	M10:Oxidation (M):1000.00;M15:Oxidation (M):1000.00			1	1		1	0
NP_468-476	FAVERPIAL	FAVERPIAL	NP	468	476	26.7	1014.59	9	1.8	508.301	49.92				1		1		0	1
NP_472-480	RPIALSKQA	RPIALSKQA	NP	472	480	15.91	982.592	9	-2.8	492.302	21.56				1		1		0	0
NP_536-544	IPIKQTIPN	IPIKQTIPN	NP	536	544	15.9	1022.61	9	1.3	512.316	32.58					1	1		0	0
NP_536-545	IPIKQTIPNF	IPIKQTIPNF	NP	536	545	27.78	1169.68	10	1.1	585.848	49.84				1		1		0	0
NP_536-546	IPIKQTIPNFF	IPIKQTIPNFF	NP	536	546	30.32	1316.75	11	2.3	659.386	63.82					1	1		0	0
NS1_16-23	ATN(+.98)ATINF	ATNATINF	NS1	16	23	23.44	851.403	8	1.3	426.711	51.36	Deamidation (NQ)	N3:Deamidation (NQ):28.74			1	1		0	0
NS1_211-218	AYDQSGRL	AYDQSGRL	NS1	211	218	23.75	908.435	8	-3.6	455.225	24.51				1	1	1		0	1
NS1_211-219	AYDQSGRLV	AYDQSGRLV	NS1	211	219	28.44	1007.5	9	-1.9	504.759	29.84				1	1	1		0	1
NS1_260-268	TAVGVLSQF	TAVGVLSQF	NS1	260	268	32.7	920.497	9	0.8	461.258	63.72				1	1	1		0	1
NS2_47-56	YPNLVKSTDY	YPNLVKSTDY	NS2	47	56	45.04	1198.59	10	0.5	600.303	41.18				1	1	1		0	0
PA_216-229	VPAGFSNFEGMRSY	VPAGFSNFEGMRSY	PA	216	229	46.05	1560.7	14	0.1	781.362	54.43					1	1		0	0
PA_216-229	VPAGFSNFEGM(+15.99)RSY	VPAGFSNFEGMRSY	PA	216	229	42.75	1576.7	14	1.6	789.361	47.05	Oxidation (M)	M11:Oxidation (M):1000.00		1	1	1		0	0
PA_263-270	RPIGPHIY	RPIGPHIY	PA	263	270	36.54	951.529	8	-0.3	476.773	27.39				1	1	1		0	0
PA_399-407	VAAWVQTEM(+15.99)	VAAWVQTEM	PA	399	407	32.99	1049.49	9	-2.1	525.749	45.54	Oxidation (M)	M9:Oxidation (M):1000.00		1		1		0	0
PA_450-458	KASTVMM(+15.99)KY	KASTVMMKY	PA	450	458	36.68	1073.52	9	-2.5	537.77	21.02	Oxidation (M)	M7:Oxidation (M):24.44		1	1	1		0	0
PA_450-458	KASTVMMKY	KASTVMMKY	PA	450	458	20.08	1057.53	9	-2.2	529.771	25.94				1		1		0	0
PA_450-458	KASTVM(+15.99)M(+15.99)KY	KASTVMMKY	PA	450	458	14.46	1089.52	9	-1.9	545.768	18.37	Oxidation (M)	M6:Oxidation (M):1000.00;M7:Oxidation (M):1000.00			1	1		0	0
PA_596-604	GYDM(+15.99)TKAC(+119.00)F	GYDMTKACF	PA	596	604	29.31	1169.42	9	1.1	585.717	29.71	Oxidation (M); Cysteinylation	M4:Oxidation (M):1000.00;C8:Cysteinylation:1000.00		1	1	1		0	1
PA_596-604	GYDMTKAC(+119.00)F	GYDMTKACF	PA	596	604	29.27	1153.42	9	0.8	385.483	40.69	Cysteinylation	C8:Cysteinylation:1000.00			1	1		0	1
PB1_22-32	FPYTGVPPYSH	FPYTGVPPYSH	PB1	22	32	15.97	1263.59	11	4.2	632.808	49.64					1	1		0	0
PB1_22-38	FPYTGVPPYSHGTGTGY	FPYTGVPPYSHGTGTGY	PB1	22	38	28.11	1799.82	17	2.4	900.92	51.42				1	1	1		0	0
PB1_57-65	ISDVTGC(+119.00)TM(+15.99)	ISDVTGCTM	PB1	57	65	24.82	1060.39	9	-1.4	531.202	25.26	Cysteinylation; Oxidation (M)	C7:Cysteinylation:1000.00;M9:Oxidation (M):1000.00			1	1		0	1
PB1_486-494	TGM(+15.99)FEFTSM(+15.99)	TGMFEFTSM	PB1	486	494	36.28	1081.41	9	1.2	541.714	52	Oxidation (M)	M3:Oxidation (M):1000.00;M9:Oxidation (M):1000.00			1	1		0	0
PB1_496-504	YRDGFVSNF	YRDGFVSNF	PB1	496	504	21.93	1103.5	9	0.8	552.76	46.15				1	1	1		0	0
PB1_604-612	HIPEIVLKY	HIPEIVLKY	PB1	604	612	32.02	1110.64	9	2.4	556.33	45.68				1	1	1		0	0
PB2_66-74	M(+15.99)ANRIPLEY	MANRIPLEY	PB2	66	74	33.4	1121.55	9	0.8	561.786	41.55	Oxidation (M)	M1:Oxidation (M):1000.00		1	1	1		0	0
PB2_109-117	DTEGFERVY	DTEGFERVY	PB2	109	117	19.14	1114.49	9	-0.1	558.254	43.33				1		1		0	0
PB2_156-166	M(+15.99)PPDEASNVIM(+15.99)	MPPDEASNVIM	PB2	156	166	26.9	1234.52	11	-1.8	618.269	39.51	Oxidation (M)	M1:Oxidation (M):1000.00;M11:Oxidation (M):1000.00		1	1	1		0	0
PB2_277-285	NPLELAVEI	NPLELAVEI	PB2	277	285	28.6	996.549	9	1.9	499.285	74.93				1	1	1		0	1
PB2_341-348	KNDEEILI	KNDEEILI	PB2	341	348	22.09	972.513	8	2.7	487.265	43.89				1		1		0	1
PB2_431-439	SPM(+15.99)YQLQRY	SPMYQLQRY	PB2	431	439	28.75	1200.56	9	0.8	601.289	34.55	Oxidation (M)	M3:Oxidation (M):1000.00			1	1		0	0
PB2_531-540	TYDTPKMWEM(+15.99)	TYDTPKMWEM	PB2	531	540	17.43	1316.54	10	2.9	659.28	44.68	Oxidation (M)	M10:Oxidation (M):32.97		1		1		0	1
	KGRDGLL	KGRDGLL	PB1	583	589	14.91	757.445	7	-1.5	379.731	23.95			1			0	only in uninfected	0	0

## Sheet: B35_Sequences
Peptide details						Appearance in experiments (1=present)			Sequence identified in control datasets from C1R derivatives			NetMHC4.0 binding predictions									Deamidated peptide NetMHC4.0 binding predictions
Name	Peptide	Protein	Length	Start	End	Sequence IBV rep 1	Sequence IBV rep 2	Valid	W632	Mixed class II	Native tested	HLA-B*35:01 % rank	HLA-B*35:01 nM affinity	HLA-B*35:01 bind level	HLA-B*35:03 % rank	HLA-B*35:03 nM affinity	HLA-B*35:03 bind level	HLA-C*04:01 % rank	HLA-C*04:01 nM affinity	HLA-C*04:01 bind level	Deamidated sequence	HLA-B*35:01 % rank	HLA-B*35:01 nM affinity	HLA-B*35:01 bind level	HLA-B*35:03 % rank	HLA-B*35:03 nM affinity	HLA-B*35:03 bind level	HLA-C*04:01 % rank	HLA-C*04:01 nM affinity	HLA-C*04:01 bind level	Endogenous class I (not predicted to bind B*35:01 and either predicted to bind endogenous HLA-C*04:01 or seen in Class I control data)	Comment
BM2_83-97	DHIIIEGLSAEEIIK	BM2	15	83	97	1	1	1	0	1	0																				FALSE
BM2_85-97	IIIEGLSAEEIIK	BM2	13	85	97	1	1	1	1	1	0	60	38052.4	NB	43	46030.6	NB	85	42936.1	NB											TRUE
BM2_86-97	IIEGLSAEEIIK	BM2	12	86	97	1	1	1	0	1	0	80	41299.9	NB	46	46321.4	NB	85	43112.1	NB											FALSE
HA_1-9	MKAIIVLLM	HA	9	1	9	1	1	1	1	1	0	3	2422.1	PB	18	42334.1	NB	10	19046.2	NB											FALSE
HA_2-9	KAIIVLLM	HA	8	2	9	1		1	1	0	0	37	31544.3	NB	60	46944	NB	70	41278	NB											TRUE
HA_75-82	CTDLDVAL	HA	8	75	82	1	1	1	1	0	0	38	31852.3	NB	10	38582.6	NB	30	32883.6	NB											TRUE
HA_91-99	IPSARVSIL	HA	9	91	99	1	1	1	1	0	1	1.3	587.6	WB	0.125	2978.2	SB	3	10920.6	NB											FALSE
HA_110-118	FPIMHDRTK	HA	9	110	118	1	1	1	0	0	1	0.8	228.8	WB	0.8	13325.8	WB	5	13230	NB											FALSE
HA_110-119	FPIMHDRTKI	HA	10	110	119	1	1	1	1	0	1	2.5	1591.5	PB	1.8	21615.6	WB	30	32935.9	NB											FALSE
HA_110-122	FPIMHDRTKIRQL	HA	13	110	122	1		1	0	0	1	2.5	1664.7	PB	0.7	11747.7	WB	35	35037.5	NB											FALSE
HA_122-129	LPNLLRGY	HA	8	122	129	1		1	0	0	0	5	5603.2	PB	14	40953.2	NB	44	37425.2	NB											FALSE
HA_163-171	NGNGFFATM	HA	9	163	171		1	1	0	0	1	1.4	714	WB	7	35696.9	NB	8	16846.6	NB											FALSE
HA_220-228	YGDSKPQKF	HA	9	220	228	1		1	0	0	0	5.5	6189.8	PB	15	41018	NB	1.3	7740.7	WB											FALSE
HA_231-239	SANGVTTHY	HA	9	231	239	1	1	1	0	0	1	0.3	53.7	SB	43	46073.9	NB	6	14533.4	NB	SADGVTTHY	0.6	153.2	WB	55	46786.3	NB	3.5	11349.5	NB	FALSE	Detected as native and deamidated.
HA_233-239	NGVTTHY	HA	7	233	239	1	1	1	0	0	0																				FALSE
HA_246-255	FPNQTEDGGL	HA	10	246	255	1	1	1	0	0	1	1.9	1243.7	WB	0.175	4524.1	SB	44	37381.9	NB	FPDQTEDGGL	3.5	2953	PB	0.25	5699.4	SB	35	34893.8	NB	FALSE	Detected as native and deamidated. Deamidated N at an NxT motif.
HA_255-263	LPQSGRIVV	HA	9	255	263	1	1	1	1	0	1	1.2	544	WB	0.8	12974.2	WB	5	13709	NB											FALSE
HA_255-265	LPQSGRIVVDY	HA	11	255	265	1	1	1	0	0	1	1.2	510.8	WB	5.5	33598.9	NB	65	40450.8	NB											FALSE
HA_255-266	LPQSGRIVVDYM	HA	12	255	266	1		1	0	0	1	2.5	1384	PB	2.5	25602.2	NB	50	38684.6	NB											FALSE
HA_271-286	GKTGTITYQRGILLPQ	HA	16	271	286	1		1	0	1	0																				FALSE
HA_271-287	GKTGTITYQRGILLPQK	HA	17	271	287	1		1	0	1	0																				FALSE
HA_272-286	KTGTITYQRGILLPQ	HA	15	272	286	1		1	1	1	0																				TRUE
HA_272-287	KTGTITYQRGILLPQK	HA	16	272	287	1		1	0	1	0																				FALSE
HA_273-285	TGTITYQRGILLP	HA	13	273	285	1	1	1	0	1	0	80	41553.6	NB	17	41990.2	NB	35	34962.6	NB											FALSE
HA_273-286	TGTITYQRGILLPQ	HA	14	273	286	1	1	1	0	1	0	75	40863.4	NB	17	42068.4	NB	38	35742.5	NB											FALSE
HA_306-315	GEADCLHEKY	HA	10	306	315		1	1	0	0	0	14	16591.9	PB	99	48656.7	NB	45	37633.1	NB											FALSE
HA_307-315	EADCLHEKY	HA	9	307	315	1	1	1	0	0	1	1.3	571.1	WB	60	47056.8	NB	12	20597.3	NB											FALSE
HA_336-344	CPIWVKTPL	HA	9	336	344		1	1	0	0	1	0.4	70	SB	0.05	1273.6	SB	0.4	4697.2	SB											FALSE
HA_342-352	TPLKLANGTKY	HA	11	342	352	1	1	1	0	0	0	5	5086.8	PB	20	42923.6	NB	38	35766.4	NB	TPLKLADGTKY	5	5040.7	PB	21	43008.6	NB	40	36331.2	NB	FALSE	Deamidated N at an NxT motif.
HA_392-400	HGVAVAADL	HA	9	392	400		1	1	0	0	1	5	5026.8	PB	4	29755	NB	6	14668.1	NB											FALSE
HA_410-423	ITKNLNSLSELEVK	HA	14	410	423	1	1	1	1	1	0	85	42199.2	NB	30	44631.4	NB	60	40203.3	NB											TRUE
HA_410-424	ITKNLNSLSELEVKN	HA	15	410	424	1	1	1	1	1	0																				TRUE
HA_410-425	ITKNLNSLSELEVKNL	HA	16	410	425	1		1	0	1	0										ITKDLNSLSELEVKNL										FALSE	Detected as native and deamidated.
HA_410-426	ITKNLNSLSELEVKNLQ	HA	17	410	426	1	1	1	1	1	0																				TRUE
HA_412-423	KNLNSLSELEVK	HA	12	412	423	1		1	0	1	0	95	43800.9	NB	50	46540.9	NB	80	42694.3	NB											FALSE
HA_412-424	KNLNSLSELEVKN	HA	13	412	424		1	1	1	1	0	90	43075.7	NB	45	46199.2	NB	85	42966.3	NB											TRUE
HA_460-475	LAVLLSNEGIINSEDE	HA	16	460	475	1	1	1	1	1	0																				TRUE
HA_460-476	LAVLLSNEGIINSEDEH	HA	17	460	476	1	1	1	1	1	0																				TRUE
HA_461-474	AVLLSNEGIINSED	HA	14	461	474		1	1	0	1	0	75	40716.9	NB	55	46785.8	NB	95	44134.3	NB											FALSE
HA_461-475	AVLLSNEGIINSEDE	HA	15	461	475	1	1	1	1	1	0																				TRUE
HA_461-476	AVLLSNEGIINSEDEH	HA	16	461	476	1		1	1	1	0																				TRUE
HA_518-526	TFDAGEFSL	HA	9	518	526		1	1	1	0	0	7	8117.2	NB	1.3	18238.3	WB	0.1	3019.7	SB											TRUE
HA_518-529	TFDAGEFSLPTF	HA	12	518	529	1		1	0	0	0	13	15945.1	PB	9	37727.3	NB	17	24572.3	NB											FALSE
HA_535-544	TAASLNDDGL	HA	10	535	544		1	1	0	0	0	11	13594.8	PB	70	47489.1	NB	70	41493.8	NB											FALSE
HA_555-564	TAASSLAVTL	HA	10	555	564	1		1	1	0	0	6	7047.2	PB	13	40253.8	NB	46	37925.4	NB											FALSE
HA_555-565	TAASSLAVTLM	HA	11	555	565		1	1	0	0	0	7.5	9237.3	PB	17	41997.4	NB	60	39740.2	NB											FALSE
HA_556-564	AASSLAVTL	HA	9	556	564		1	1	0	0	1	1.9	1165	WB	9.5	38250.9	NB	3	10759.1	NB											FALSE
HA+2_172-182	LPMETDFSQQW	HA+2	11	172	182	1	1	1	0	0	1	3	2431.3	PB	12	39501.4	NB	39	36087.1	NB											FALSE
HA+3_30-37	HWDNIVKL	HA+3	8	30	37	1	1	1	0	0	0	70	40075.7	NB	10	38468.4	NB	7.5	16118.2	NB											FALSE
M1_111-126	EAFEIAEGHESSALLY	M1	16	111	126	1		1	0	0	0																				FALSE
M1_115-126	IAEGHESSALLY	M1	12	115	126	1	1	1	0	0	0	5.5	6229.1	PB	12	39535.2	NB	42	36952.4	NB											FALSE
M1_132-140	YLNPGNYSM	M1	9	132	140	1	1	1	1	0	1	0.25	46.6	SB	1	15681.8	WB	0.15	3627.4	SB											FALSE
M1_205-218	LQSNIGVLRSLGAS	M1	14	205	218		1	1	0	1	0	70	39281.5	NB	31	44827.8	NB	55	39273.8	NB											FALSE
M1_206-218	QSNIGVLRSLGAS	M1	13	206	218	1	1	1	0	1	0	70	39766.4	NB	27	44320.5	NB	80	42513.6	NB											FALSE
M1_221-230	NGEGIAKDVM	M1	10	221	230	1	1	1	0	0	0	16	18649.4	PB	70	47569.8	NB	90	43729.8	NB											FALSE
M1_225-241	IAKDVMEVLKQSSMGNS	M1	17	225	241		1	1	0	1	0																				FALSE
M1_226-239	AKDVMEVLKQSSMG	M1	14	226	239		1	1	0	1	0	37	31627.3	NB	25	43950	NB	46	37913.5	NB											FALSE
M1_226-241	AKDVMEVLKQSSMGNS	M1	16	226	241	1	1	1	0	1	0																				FALSE
NA_2-12	LPSTIQTLTLF	NA	11	2	12	1	1	1	0	0	1	3	2234.7	PB	1.2	17289.6	WB	37	35566.2	NB											FALSE
NA_40-50	FPSTEITAPTM	NA	11	40	50	1	1	1	0	0	1	0.5	96	SB	0.3	6761.7	SB	42	36960.4	NB											FALSE
NA_56-64	NASNVQAVN	NA	9	56	64		1	1	0	0	1	5	5076.3	PB	28	44375.7	NB	21	27725.6	NB											FALSE
NA_111-119	APLIIREPF	NA	9	111	119	1	1	1	0	0	1	0.9	338.5	WB	0.4	8198.4	SB	4	12300	NB											FALSE
NA_164-172	IPTVENSIF	NA	9	164	172	1	1	1	0	0	1	0.4	70.2	SB	0.03	863.6	SB	4	12202.1	NB											FALSE
NA_164-174	IPTVENSIFHM	NA	11	164	174	1		1	0	0	0	6.5	7647.3	PB	0.9	14648.5	WB	60	39967.4	NB											FALSE
NA_208-217	EAYTDTYHSY	NA	10	208	217	1	1	1	0	0	0	0.5	129.4	SB	34	45154	NB	48	38299	NB											FALSE
NA_375-383	MGMGLYVKY	NA	9	375	383	1	1	1	0	0	1	0.25	42.6	SB	29	44573.9	NB	1.9	9028.7	WB											FALSE
NA_386-394	DPWADSDAL	NA	9	386	394	1	1	1	0	0	1	0.15	27.4	SB	0.25	5317.9	SB	3	10991	NB											FALSE
NA_386-395	DPWADSDALA	NA	10	386	395	1		1	0	0	1	3	2581.3	PB	3.5	28684	NB	42	36886.1	NB											FALSE
NA_386-396	DPWADSDALAF	NA	11	386	396	1		1	0	0	1	0.8	278.8	WB	2.5	23582.2	NB	29	32163.3	NB											FALSE
NA_387-394	PWADSDAL	NA	8	387	394	1		1	0	0	1	4	3918.2	PB	2.5	23906.1	NB	28	32153.5	NB											FALSE
NA_402-411	SMEEPGWYSF	NA	10	402	411	1		1	1	0	0	8	10080.9	PB	7	35783.9	NB	15	23163.7	NB											FALSE
NA_429-438	MVHDGGKETW	NA	10	429	438		1	1	0	0	0	9	11501.3	PB	70	47496.8	NB	60	40077	NB											FALSE
NA_440-448	SAATAIYCL	NA	9	440	448	1	1	1	1	0	1	2.5	1518	PB	5	32415.8	NB	2	9343.3	WB											FALSE
NA_455-464	LWDTVTGVNM	NA	10	455	464	1		1	1	0	0	9.5	11614	PB	37	45475.6	NB	15	23123.1	NB											FALSE
NA_458-466	TVTGVNMAL	NA	9	458	466	1	1	1	1	0	1	2	1264	WB	6.5	34871.9	NB	1.4	8197.7	WB											FALSE
NB_5-13	TFNYTNVNP	NB	9	5	13	1	1	1	1	0	0	31	29230.1	NB	20	42877.1	NB	8	16741.2	NB	TFDYTNVNP	38	31939.2	NB	27	44292.2	NB	4	12157.3	NB	TRUE	Deamidated N at an NxT motif. Deamidated peptide possesses P2 and P3 anchors of HLA-C*04:01.
NP_17-31	APEEITSGTSGTTRP	NP	15	17	31	1		1	0	1	0																				FALSE
NP_17-32	APEEITSGTSGTTRPI	NP	16	17	32	1		1	0	1	0																				FALSE
NP_71-80	TPTEIKKSVY	NP	10	71	80	1	1	1	0	0	1	0.9	286.4	WB	4.5	30813.3	NB	70	41155.8	NB											FALSE
NP_79-86	VYNMVVKL	NP	8	79	86		1	1	0	0	0	75	40971	NB	16	41435.5	NB	21	28090.7	NB	VYDMVVKL	70	39613.9	NB	11	39254.7	NB	16	24385.3	NB	FALSE	Deamidation improves binding prediction for HLA-C.
NP_82-90	MVVKLGEFY	NP	9	82	90	1	1	1	0	0	1	0.25	42.4	SB	48	46442.8	NB	10	19128.4	NB											FALSE
NP_157-165	MVRDDKTIY	NP	9	157	165	1	1	1	0	0	1	0.25	43	SB	9.5	38242.7	NB	3.5	11325.2	NB											FALSE
NP_157-166	MVRDDKTIYF	NP	10	157	166	1	1	1	0	0	1	1.8	1138	WB	24	43685.9	NB	21	28075.5	NB											FALSE
NP_165-173	YFSPIRVTF	NP	9	165	173	1		1	1	0	1	0.9	289.7	WB	1.5	20201.1	WB	0.1	3046.3	SB											FALSE
NP_173-181	FLKEEVKTM	NP	9	173	181	1		1	0	0	1	5	5042.2	PB	3.5	28065.7	NB	8	16759.5	NB											FALSE
NP_253-262	EAIRFIGRAM	NP	10	253	262		1	1	0	0	1	3	2128.5	PB	60	47107.8	NB	65	40439.4	NB											FALSE
NP_396-408	DLRVLSALTGTEF	NP	13	396	408	1		1	0	0	0	22	23799.6	NB	49	46501.1	NB	40	36375.3	NB											FALSE
NP_396-411	DLRVLSALTGTEFKPR	NP	16	396	411	1		1	0	1	0																				FALSE
NP_421-438	VPAKEQVEGMGAALMSIK	NP	18	421	438		1	1	0	1	0																				FALSE
NP_468-476	FAVERPIAL	NP	9	468	476	1		1	1	0	1	0.09	14.5	SB	1.1	16281.6	WB	1	7136.8	WB											FALSE
NP_472-480	RPIALSKQA	NP	9	472	480	1		1	0	0	0	6	7134.3	PB	11	39192.7	NB	5.5	13837.5	NB											FALSE
NP_536-544	IPIKQTIPN	NP	9	536	544		1	1	0	0	1	0.4	69.1	SB	1.1	16338.4	WB	13	21084.3	NB											FALSE
NP_536-545	IPIKQTIPNF	NP	10	536	545	1		1	0	0	1	0.25	43.8	SB	1	15602.6	WB	31	33329.2	NB											FALSE
NP_536-546	IPIKQTIPNFF	NP	11	536	546		1	1	0	0	1	0.9	335.4	WB	1.3	18360	WB	34	34608.8	NB											FALSE
NS1_16-23	ATNATINF	NS1	8	16	23		1	1	0	0	0	14	16756.6	PB	55	46679.6	NB	43	37234.2	NB	ATDATINF	9.5	12107.6	PB	45	46195.7	NB	36	35104.3	NB	FALSE	Deamidated N at an NxT motif.
NS1_211-218	AYDQSGRL	NS1	8	211	218	1	1	1	1	0	0	48	35258.1	NB	25	43835.5	NB	17	24898.8	NB											TRUE
NS1_211-219	AYDQSGRLV	NS1	9	211	219	1	1	1	1	0	0	55	37138	NB	49	46469.4	NB	4	12425.4	NB											TRUE
NS1_260-268	TAVGVLSQF	NS1	9	260	268	1	1	1	1	0	1	0.6	133.3	WB	16	41707.6	NB	5	13170.7	NB											FALSE
NS2_47-56	YPNLVKSTDY	NS2	10	47	56	1	1	1	0	0	1	0.175	28.3	SB	4	29277.9	NB	41	36669.7	NB											FALSE
PA_216-229	VPAGFSNFEGMRSY	PA	14	216	229	1	1	1	0	0	1	1.4	693.1	WB	6	34467.5	NB	44	37348	NB											FALSE
PA_263-270	RPIGPHIY	PA	8	263	270	1	1	1	0	0	1	5	5131.6	PB	9	37729.8	NB	41	36559.9	NB											FALSE
PA_399-407	VAAWVQTEM	PA	9	399	407	1		1	0	0	1	0.25	41.7	SB	11	38831.4	NB	6	14519.4	NB											FALSE
PA_450-458	KASTVMMKY	PA	9	450	458	1	1	1	0	0	1	2.5	1455.6	PB	65	47309	NB	6	14720.3	NB											FALSE
PA_596-604	GYDMTKACF	PA	9	596	604	1	1	1	1	0	0	15	17634.6	NB	9	37819.3	NB	0.4	4717.2	SB											TRUE
PB1_22-32	FPYTGVPPYSH	PB1	11	22	32		1	1	0	0	0	0.3	55.2	SB	0.5	9738.5	SB	20	27387.2	NB											FALSE
PB1_22-38	FPYTGVPPYSHGTGTGY	PB1	17	22	38	1	1	1	0	0	1																				FALSE
PB1_57-65	ISDVTGCTM	PB1	9	57	65		1	1	1	0	1	2.5	1494	PB	4	29276.7	NB	17	24823.7	NB											FALSE
PB1_486-494	TGMFEFTSM	PB1	9	486	494		1	1	0	0	1	1.7	1044.9	WB	5	32645.3	NB	4	12030.9	NB											FALSE
PB1_496-504	YRDGFVSNF	PB1	9	496	504	1	1	1	0	0	0	8.5	10733	NB	13	40410.1	NB	2.5	10122.4	NB											FALSE
PB1_604-612	HIPEIVLKY	PB1	9	604	612	1	1	1	0	0	1	1.9	1225.9	WB	55	46636.7	NB	7.5	16424	NB											FALSE
PB2_66-74	MANRIPLEY	PB2	9	66	74	1	1	1	0	0	1	0.015	4.4	SB	50	46590.2	NB	7.5	16126.4	NB											FALSE
PB2_109-117	DTEGFERVY	PB2	9	109	117	1		1	0	0	0	4.5	4185.6	PB	15	41249.4	NB	25	30486	NB											FALSE
PB2_156-166	MPPDEASNVIM	PB2	11	156	166	1	1	1	0	0	1	1.3	642.8	WB	1.1	17094.8	WB	37	35380.4	NB											FALSE
PB2_277-285	NPLELAVEI	PB2	9	277	285	1	1	1	1	0	1	1	348.1	WB	2.5	23602.6	NB	1.9	9084.2	WB											FALSE
PB2_341-348	KNDEEILI	PB2	8	341	348	1		1	1	0	0	95	43956.6	NB	32	44928.9	NB	60	40028	NB											TRUE
PB2_431-439	SPMYQLQRY	PB2	9	431	439		1	1	0	0	1	0.2	35.9	SB	5	32583.6	NB	3.5	11723.5	NB											FALSE
PB2_531-540	TYDTPKMWEM	PB2	10	531	540	1		1	1	0	0	26	26162.8	NB	36	45417.6	NB	42	37006.5	NB											TRUE
