# Supplementary material for: CD8+ T-cell responses towards conserved influenza B virus epitopes across anatomical sites and age
Source: Nat Commun. 2024 Apr 29;15:3387. doi: 10.1038/s41467-024-47576-y (PMC11059233; doi:10.1038/s41467-024-47576-y)
Supplement: Supplementary file 5 — Supplementary Data 2 [file 41467_2024_47576_MOESM5_ESM.xlsx]

## Sheet: IBV NP
Accession	Strain	Year
AAA43689	B/Lee/1940	1940
ABG85179	B/Lee/1940	1940
ABG85168	B/Lee/1940	1940
AFH57859	B/Lee/1940	1940
AAA66418	B/Ann Arbor/1/66 (cold-adapted)	1966
AAA66419	B/Ann Arbor/1/66 (wild-type)	1966
AHI97183	B/Russia/69	1969
ABQ81847	B/Russia/69	1969
ABF21294	B/Hong Kong/05/1972	1972
ABO10159	B/Hong Kong/8/1973	1973
AAA43750	B/Singapore/222/79	1979
AAD29155	B/Norway/1/84	1984
AAD29156	B/Ibaraki/2/85	1985
CAA32437	B/Ann Arbor/1/1986	1986
ABF21293	B/Ann Arbor/1/1986	1986
AAD29157	B/Victoria/2/87	1987
ABL77249	B/Victoria/02/1987	1987
AAD29158	B/Aichi/5/88	1988
AAA82968	B/Texas/37/1988	1988
AAA82969	B/Yamagata/16/1988	1988
ABL77260	B/Yamagata/16/1988	1988
ABN50607	B/Texas/37/1988	1988
AAU94818	B/Memphis/3/89	1989
ABL77271	B/Hong Kong/22/1989	1989
AAB72046	B/Panama/45/90	1990
ABN50618	B/Bangkok/153/1990	1990
ABN50629	B/Bangkok/163/1990	1990
ABN58666	B/Czechoslovakia/69/1990	1990
AFH57991	B/Panama/45/1990	1990
ABL76699	B/Panama/45/1990	1990
AAU94819	B/Houston/1/91	1991
ABN51200	B/Texas/14/1991	1991
ABN51189	B/New York/39/1991	1991
ABN50640	B/Cordoba/2979/1991	1991
ABL77282	B/Singapore/04/1991	1991
ABL77293	B/Hong Kong/03/1992	1992
ABN50651	B/Alaska/03/1992	1992
ABL77304	B/Oita/15/1992	1992
AAD29159	B/Mie/1/93	1993
AAD29160	B/Guangdong/8/93	1993
ABL77337	B/Mie/01/1993	1993
AAU94820	B/Memphis/5/93	1993
AAD29165	B/Beijing/184/93	1993
ABL77315	B/Connecticut/07/1993	1993
AHL91183	B/New York/1000/1993	1993
ABL77326	B/Hong Kong/02/1993	1993
AHL91194	B/New York/1001/1993	1993
AHL91205	B/New York/1002/1993	1993
AHL91216	B/New York/1003/1993	1993
ABN50662	B/New York/24/1993	1993
AAD29161	B/Guangdong/5/94	1994
AAD29162	B/Harbin/7/94	1994
AAU94821	B/Nanchang/560/94	1994
AAF89732	B/Harbin/7/1994	1994
ABL76996	B/Ann Arbor/1994	1994
ABL77359	B/Wellington/01/1994	1994
ABN50706	B/Johannesburg/06/1994	1994
AAU94822	B/Nanchang/630/94	1994
ACR15726	B/Harbin/7/1994	1994
ABN50673	B/Bangkok/141/1994	1994
ABN50684	B/Bangkok/143/1994	1994
ABN50717	B/Singapore/11/1994	1994
ABL77348	B/Taiwan/1197/1994	1994
ABR16000	B/Lisbon/02/1994	1994
ABN50695	B/California/02/1994	1994
ABL76941	B/Russia/22/1995	1995
ABL77370	B/California/01/1995	1995
ABN50728	B/Indiana/01/1995	1995
ABL77381	B/Connecticut/02/1995	1995
AHL91227	B/New York/1004/1995	1995
AHL91260	B/New York/1007/1995	1995
AHL91271	B/New York/1008/1995	1995
AHL91238	B/New York/1005/1995	1995
AHL91249	B/New York/1006/1995	1995
ABR16011	B/California/02/1995	1995
AHL91282	B/New York/1009/1995	1995
AHL91293	B/New York/1010/1995	1995
AHL91304	B/New York/1011/1995	1995
AHL91326	B/New York/1013/1995	1995
AHL91315	B/New York/1012/1995	1995
AFJ80133	B/Malaysia/06535/1995	1995
ABL76963	B/Hong Kong/70/1996	1996
AAU94823	B/Nanchang/6/96	1996
AHL91337	B/New York/1014/1996	1996
AHL91348	B/New York/1015/1996	1996
AHL91359	B/New York/1016/1996	1996
AFJ80144	B/Malaysia/10837/1996	1996
AFJ80155	B/Malaysia/10928/1996	1996
ABL76710	B/Alaska/12/1996	1996
AFJ80177	B/Malaysia/11087/1996	1996
AFJ80199	B/Malaysia/11185/1996	1996
AAD29163	B/Argentina/218/97	1997
AAD29164	B/Beijing/243/97	1997
AAD29166	B/Henan/22/97	1997
ABL76974	B/Osaka/547/1997	1997
AAK95899	B/Shangdong/7/97	1997
AAP22110	B/Memphis/12/97	1997
AAU94824	B/Nanchang/2/97	1997
ABL76259	B/Houston/B56/1997	1997
AHL91370	B/New York/1017/1997	1997
ABN50387	B/Houston/B57/1997	1997
ABN50398	B/Houston/B58/1997	1997
ABN50409	B/Houston/B59/1997	1997
AHL91381	B/New York/1018/1997	1997
ABL76270	B/Houston/B61/1997	1997
ABN59450	B/Houston/B60/1997	1997
ABL76281	B/Houston/B63/1997	1997
AAD29167	B/Chiba/447/98	1998
AAD29168	B/Nagano/2038/98	1998
AAD29169	B/Shiga/51/98	1998
AAD29170	B/Shiga/T30/98	1998
AAD29171	B/Yamanashi/166/98	1998
ABL76952	B/Bucharest/311/1998	1998
ABL76985	B/Singapore/31/1998	1998
ABL77007	B/Georgia/04/1998	1998
ABL77018	B/Singapore/22/1998	1998
AAU01000	B/Beijing/76/98	1998
AAU94825	B/Nanchang/6/98	1998
AFJ80243	B/Malaysia/15048/1998	1998
ABN50508	B/Yamanashi/166/1998	1998
ABN50739	B/Romania/318/1998	1998
ABL76292	B/Houston/B65/1998	1998
ABN50453	B/Singapore/35/1998	1998
ABL76765	B/Florida/02/1998	1998
ABL76776	B/Georgia/02/1998	1998
BAB32616	B/Saga/S172/99	1999
BAB32617	B/Kouchi/193/1999	1999
BAB32618	B/Nagoya/20/99	1999
ABL77029	B/Paris/549/1999	1999
ABL77040	B/Argentina/3640/1999	1999
ABL77051	B/Johannesburg/05/1999	1999
AHL91403	B/New York/1020/1999	1999
AHL91414	B/New York/1021/1999	1999
ACN32561	B/New York/347/1999	1999
AFJ76229	B/Malaysia/10815/1999	1999
ABL76809	B/Kouchi/193/1999	1999
ABL76325	B/Temple/B8/1999	1999
ABL76798	B/Romania/217/1999	1999
ABL76303	B/Temple/B3/1999	1999
ABL76336	B/Temple/B9/1999	1999
AFJ80166	B/Malaysia/10941/1999	1999
ABL76347	B/Temple/B10/1999	1999
ABL76314	B/Temple/B7/1999	1999
ABL76358	B/Houston/B15/1999	1999
ABQ81836	B/Vienna/1/99	1999
AHL91392	B/New York/1019/1999	1999
AFJ80188	B/Malaysia/11169/1999	1999
AFJ80661	B/Malaysia/11721/1999	1999
AFJ76251	B/Malaysia/13370/1999	1999
AFJ80210	B/Malaysia/13367/1999	1999
ABL77062	B/Shizuoka/480/2000	2000
ABL77106	B/Victoria/504/2000	2000
AAT69426	B/Victoria/504/2000	2000
AFJ80672	B/Malaysia/13395/2000	2000
AFJ80683	B/Malaysia/13396/2000	2000
AFJ80694	B/Malaysia/13494/2000	2000
AEP20216	B/South Carolina/NHRC0001/2000	2000
AFJ76240	B/Malaysia/13624/2000	2000
AFJ80221	B/Malaysia/13693/2000	2000
AFJ80232	B/Malaysia/13696/2000	2000
AEQ39511	B/South Carolina/NHRC0002/2000	2000
ABL76369	B/Houston/B66/2000	2000
ABL76820	B/Mexico/84/2000	2000
ABL76380	B/Houston/B67/2000	2000
ABL76391	B/Houston/B68/2000	2000
ABL76864	B/Texas/06/2000	2000
ABL76787	B/Auckland/01/2000	2000
ABL84345	B/Brazil/975/2000	2000
ABL76886	B/Hong Kong/542/2000	2000
ABL76897	B/Hong Kong/557/2000	2000
ABL76853	B/Alaska/16/2000	2000
ABL76875	B/Canada/16188/2000	2000
AHL91425	B/New York/1022/2000	2000
AAT69437	B/Hong Kong/330/2001	2001
ABO72381	B/Temple/B1166/2001	2001
ABL76402	B/Temple/B1181/2001	2001
ABL76413	B/Temple/B1193/2001	2001
ABL77139	B/Akita/27/2001	2001
ABN50420	B/Temple/B1188/2001	2001
ABN50431	B/Temple/B1182/2001	2001
ABN50486	B/Shizuoka/15/2001	2001
ABR15978	B/Temple/B1190/2001	2001
AAU94826	B/Maryland/1/2001	2001
AAU94827	B/Nebraska/1/2001	2001
AAU94828	B/Nebraska/2/2001	2001
AAT69448	B/Hong Kong/330/2001 egg adapted	2001
AHL91436	B/New York/1023/2001	2001
ACF54262	B/Taiwan/45/2001	2001
AHL91458	B/New York/1025/2001	2001
AHL91447	B/New York/1024/2001	2001
ABL77073	B/Hong Kong/06/2001	2001
AEQ39386	B/Georgia/NHRC0001/2001	2001
AHL91469	B/New York/1026/2001	2001
AHL91480	B/New York/1027/2001	2001
AHL91491	B/New York/1028/2001	2001
AHL91502	B/New York/1029/2001	2001
AHL91513	B/New York/1030/2001	2001
AEP20227	B/South Carolina/NHRC0001/2001	2001
ABL77095	B/Hong Kong/22/2001	2001
AEP20238	B/Missouri/NHRC0001/2001	2001
ABN50596	B/Hong Kong/28/2001	2001
AHL91524	B/New York/1031/2001	2001
AHL91535	B/New York/1032/2001	2001
AHL91557	B/New York/1034/2001	2001
AHL91546	B/New York/1033/2001	2001
AEP20249	B/South Carolina/NHRC0002/2001	2001
AHL91579	B/New York/1036/2001	2001
AHL91568	B/New York/1035/2001	2001
AHL91590	B/New York/1037/2001	2001
AHL91601	B/New York/1038/2001	2001
AHL91612	B/New York/1039/2001	2001
ACF54273	B/Taiwan/481/2001	2001
AHL91634	B/New York/1041/2001	2001
AHL91623	B/New York/1040/2001	2001
ABL77084	B/Hong Kong/123/2001	2001
AHL91656	B/New York/1043/2001	2001
AHL91667	B/New York/1044/2001	2001
ACF54284	B/Taiwan/634/2001	2001
AHL91689	B/New York/1046/2001	2001
AHL91700	B/New York/1047/2001	2001
ABL77183	B/Hong Kong/330/2001	2001
ABN50475	B/Hawaii/10/2001	2001
ABN50563	B/Taiwan/1484/2001	2001
ABN50519	B/Johannesburg/69/2001	2001
ABN50530	B/Argentina/132/2001	2001
AAU94829	B/Los Angeles/1/2002	2002
ABL77128	B/Hong Kong/167/2002	2002
ABN50541	B/Hong Kong/1115/2002	2002
ABL77392	B/Hong Kong/1351/2002	2002
ABL77150	B/Hong Kong/1434/2002	2002
AHL91711	B/New York/1048/2002	2002
AGX21737	B/Sydney/200/2002	2002
AGX16505	B/Sydney/1/2002	2002
ABL77161	B/Moscow/16/2002	2002
ABL76446	B/Houston/B71/2002	2002
AHL91722	B/New York/1049/2002	2002
AHL91733	B/New York/1050/2002	2002
ABN50574	B/Chile/3162/2002	2002
ABL76457	B/Houston/B74/2002	2002
ABN50552	B/Iowa/03/2002	2002
ABL76468	B/Houston/B75/2002	2002
AHL91744	B/New York/1051/2002	2002
ABL76424	B/Houston/B69/2002	2002
ABL76479	B/Houston/B77/2002	2002
ABL76435	B/Houston/B70/2002	2002
AGX16516	B/Sydney/2/2002	2002
AGX21748	B/Sydney/201/2002	2002
AGX16527	B/Sydney/6/2002	2002
AHL91755	B/New York/1052/2002	2002
AGX21759	B/Sydney/3/2002	2002
AGX16538	B/Sydney/202/2002	2002
AGX16549	B/Sydney/9/2002	2002
AGX16560	B/Sydney/7/2002	2002
AGX16571	B/Sydney/5/2002	2002
AGX21770	B/Victoria/341/2002	2002
AGX16582	B/Sydney/204/2002	2002
AGX21781	B/Victoria/108/2002	2002
AGX16593	B/Sydney/203/2002	2002
AGX16604	B/Brisbane/2/2002	2002
AGX16615	B/Waikato/6/2002	2002
AGX16626	B/Victoria/113/2002	2002
AGX16637	B/Victoria/114/2002	2002
AGX16648	B/Brisbane/3/2002	2002
AGX16659	B/Victoria/115/2002	2002
ACR15682	B/Taiwan/2643/2002	2002
AGX16670	B/Sydney/211/2002	2002
AGX16681	B/Waikato/3/2002	2002
AGX16692	B/Sydney/11/2002	2002
AGX16703	B/Brisbane/4/2002	2002
AGX16714	B/Victoria/119/2002	2002
AGX16725	B/Sydney/213/2002	2002
AGX16736	B/Victoria/127/2002	2002
AGX16747	B/Victoria/133/2002	2002
AGX16758	B/Sydney/12/2002	2002
AGX21792	B/Victoria/143/2002	2002
AGX16769	B/Sydney/45/2002	2002
AGX16780	B/Victoria/500/2002	2002
AGX16791	B/Auckland/14/2002	2002
AGX16802	B/Sydney/24/2002	2002
AGX16813	B/Brisbane/11/2002	2002
AGX16824	B/Sydney/49/2002	2002
AGX16835	B/Brisbane/5/2002	2002
AGX16846	B/Brisbane/7/2002	2002
AGX21803	B/Victoria/142/2002	2002
AGX16857	B/Victoria/502/2002	2002
ACR15693	B/Taiwan/3246/2002	2002
AGX16868	B/Brisbane/8/2002	2002
AGX16879	B/Sydney/53/2002	2002
AGX16890	B/Victoria/156/2002	2002
AGX16901	B/Victoria/503/2002	2002
AGX16912	B/Brisbane/27/2002	2002
AGX16923	B/Brisbane/25/2002	2002
AGX16934	B/Sydney/70/2002	2002
AGX16945	B/Victoria/150/2002	2002
AGX16956	B/Victoria/149/2002	2002
AGX16967	B/Auckland/16/2002	2002
AGX16978	B/Brisbane/24/2002	2002
AGX16989	B/Victoria/151/2002	2002
AGX17000	B/Sydney/72/2002	2002
AGX17011	B/Brisbane/30/2002	2002
AGX17022	B/Victoria/347/2002	2002
AGX17033	B/Brisbane/21/2002	2002
AGX17044	B/Wellington/2/2002	2002
AGX17055	B/Sydney/80/2002	2002
AGX17066	B/Victoria/506/2002	2002
AGX17077	B/Waikato/11/2002	2002
AGX17088	B/Victoria/349/2002	2002
AGX17099	B/Sydney/64/2002	2002
ABL77172	B/Brisbane/32/2002	2002
AGX17110	B/Townsville/1/2002	2002
AGX17121	B/Victoria/351/2002	2002
AGX17132	B/Auckland/26/2002	2002
AGX17143	B/Brisbane/34/2002	2002
AGX17154	B/Sydney/85/2002	2002
ABN50750	B/Perth/25/2002	2002
AGX17165	B/Victoria/158/2002	2002
AGX21814	B/Victoria/353/2002	2002
AGX17176	B/Christchurch/84/2002	2002
AGX17187	B/Victoria/159/2002	2002
AGX17198	B/Brisbane/39/2002	2002
AGX17209	B/Townsville/4/2002	2002
AGX17220	B/Victoria/354/2002	2002
AGX17231	B/Victoria/160/2002	2002
AGX17242	B/Sydney/84/2002	2002
AGX17253	B/Brisbane/47/2002	2002
AGX17264	B/Wellington/5/2002	2002
AGX17275	B/Brisbane/52/2002	2002
AGX17286	B/Sydney/82/2002	2002
AGX17297	B/Townsville/5/2002	2002
AGX17308	B/Victoria/356/2002	2002
AGX17319	B/Dunedin/1/2002	2002
AGX17330	B/Victoria/162/2002	2002
AGX17341	B/Brisbane/59/2002	2002
AGX17352	B/Townsville/9/2002	2002
AGX17363	B/Sydney/86/2002	2002
AGX17374	B/Christchurch/86/2002	2002
AGX17385	B/Christchurch/111/2002	2002
AGX15492	B/Victoria/413/2002	2002
AGX17396	B/Victoria/412/2002	2002
AGX17405	B/Christchurch/90/2002	2002
AGX17416	B/Wellington/7/2002	2002
AGX17427	B/Townsville/11/2002	2002
AGZ59826	B/Waikato/15/2002	2002
AGX17438	B/Brisbane/72/2002	2002
AGX17449	B/Townsville/16/2002	2002
AGX15501	B/Waikato/20/2002	2002
AGX17460	B/Christchurch/118/2002	2002
AGX17471	B/Auckland/35/2002	2002
AGX17482	B/Christchurch/119/2002	2002
AGZ59837	B/Waikato/22/2002	2002
AGX17493	B/Brisbane/74/2002	2002
AGX17504	B/Wellington/8/2002	2002
AGX17515	B/Waikato/24/2002	2002
AGX17526	B/Christchurch/133/2002	2002
AGX17537	B/Auckland/36/2002	2002
AGX17548	B/Waikato/27/2002	2002
ABL76490	B/Temple/B17/2003	2003
ABL76501	B/Temple/B18/2003	2003
ABL76512	B/Temple/B19/2003	2003
ABL76523	B/Temple/B20/2003	2003
ABL76534	B/Temple/B21/2003	2003
ABL76545	B/Temple/B24/2003	2003
ABL76556	B/Temple/B30/2003	2003
ABL76567	B/Houston/B79/2003	2003
AAU94830	B/Memphis/13/2003	2003
ACF54207	B/Jiangsu/10/2003	2003
ACF54185	B/Jilin/20/2003	2003
ABL76589	B/Houston/B84/2003	2003
ABL76578	B/Houston/B81/2003	2003
AEP20271	B/Georgia/NHRC0001/2003	2003
ABL76622	B/Houston/B88/2003	2003
ABL76611	B/Houston/B87/2003	2003
AEO80091	B/Hawaii/NHRC0001/2003	2003
ABL76600	B/Houston/B86/2003	2003
AFK09802	B/Malaysia/24157/2003	2003
AHL91777	B/New York/1055/2003	2003
AHL91799	B/New York/1057/2003	2003
AHL91788	B/New York/1056/2003	2003
ABN50585	B/South Carolina/04/2003	2003
AFJ80705	B/Malaysia/24296/2003	2003
AGX17559	B/Auckland/1/2003	2003
AEP20260	B/Illinois/NHRC0001/2003	2003
AEP20282	B/Missouri/NHRC0001/2003	2003
ABL77194	B/Ulan Ude/6/2003	2003
AEP20326	B/California/NHRC0004/2003	2003
AGX21825	B/Victoria/500/2003	2003
AEP20337	B/California/NHRC0005/2003	2003
AHL91810	B/New York/1058/2003	2003
AHL91821	B/New York/1059/2003	2003
ABL76831	B/Hong Kong/553a/2003	2003
AFJ80716	B/Malaysia/24651/2003	2003
AFJ80727	B/Malaysia/24666/2003	2003
AGX21836	B/Townsville/1/2003	2003
ABR15989	B/Chantaburi/218/2003	2003
ABL77205	B/Paraguay/636/2003	2003
AHL91832	B/New York/1394/2003	2003
ACR15737	B/Malaysia/2506/2004	2004
ACF54218	B/Florida/7/2004	2004
ACO05962	B/Malaysia/2506/2004	2004
ACF54229	B/Hawaii/33/2004	2004
AGX21847	B/Christchurch/241/2004	2004
AGX21858	B/Christchurch/242/2004	2004
AFJ80738	B/Malaysia/27127/2004	2004
ACD56582	B/Taiwan/125/2004	2004
AGX21869	B/Victoria/108/2004	2004
ABL76754	B/Egypt/2040/2004	2004
AGX16033	B/Sydney/1/2004	2004
ABL76842	B/Hawaii/11/2004	2004
ABL76919	B/Hawaii/13/2004	2004
AGX16044	B/Victoria/501/2004	2004
AGX16055	B/Victoria/500/2004	2004
AGX21880	B/Christchurch/6/2004	2004
AGX21891	B/Sydney/2/2004	2004
AGX21902	B/Victoria/101/2004	2004
AGX21913	B/Victoria/102/2004	2004
ACA96656	B/Taiwan/2171/2004	2004
AGX21924	B/Auckland/1/2004	2004
AGX16066	B/Sydney/3/2004	2004
AGX21935	B/Brisbane/1/2004	2004
AGX21946	B/Christchurch/22/2004	2004
AGX21957	B/Waikato/01/2004	2004
AGX21968	B/Sydney/4/2004	2004
AGX21979	B/Victoria/109/2004	2004
AFJ80749	B/Malaysia/29570/2004	2004
AGX21990	B/Otago/01/2004	2004
AGX16077	B/Victoria/301/2004	2004
AGX22001	B/Victoria/302/2004	2004
AGX22012	B/Christchurch/33/2004	2004
AGX22023	B/Victoria/104/2004	2004
AGX22034	B/Brisbane/2/2004	2004
AGX22045	B/Brisbane/3/2004	2004
AGX22056	B/Victoria/506/2004	2004
AGX22067	B/Victoria/105/2004	2004
AGX16088	B/Victoria/507/2004	2004
AGX22078	B/Sydney/5/2004	2004
AGZ60049	B/Victoria/508/2004	2004
AGX22089	B/Brisbane/4/2004	2004
AGX22100	B/Christchurch/95/2004	2004
AGX22111	B/Victoria/107/2004	2004
AGX22122	B/Brisbane/7/2004	2004
AGX22133	B/Wellington/01/2004	2004
AGX22144	B/Brisbane/11/2004	2004
AGX22155	B/Brisbane/10/2004	2004
AGX22166	B/Brisbane/12/2004	2004
AGX16099	B/Christchurch/407/2004	2004
AGX22177	B/Sydney/203/2004	2004
AGX22188	B/Brisbane/8/2004	2004
AGX22199	B/Brisbane/9/2004	2004
AGX22210	B/Brisbane/6/2004	2004
AGX22221	B/Victoria/304/2004	2004
AGX22232	B/Waikato/02/2004	2004
AGX22243	B/Sydney/200/2004	2004
AGX22254	B/Victoria/110/2004	2004
AGX16110	B/Christchurch/188/2004	2004
AGX22265	B/Sydney/201/2004	2004
AGX22276	B/Brisbane/14/2004	2004
AGX22287	B/Brisbane/5/2004	2004
AGX22298	B/Victoria/509/2004	2004
AGX22309	B/Brisbane/13/2004	2004
AGX22320	B/Wellington/02/2004	2004
AGX22331	B/Victoria/113/2004	2004
AGX22342	B/Otago/02/2004	2004
AGX22353	B/Brisbane/15/2004	2004
AGX22364	B/Christchurch/289/2004	2004
AGX22375	B/Victoria/305/2004	2004
AGX22386	B/Victoria/513/2004	2004
AGX22397	B/Waikato/03/2004	2004
AGX22408	B/Sydney/202/2004	2004
AGX22419	B/Wellington/04/2004	2004
AGX22430	B/Wellington/05/2004	2004
AGX17570	B/Christchurch/281/2004	2004
AGZ60060	B/Otago/03/2004	2004
AGX22441	B/Sydney/6/2004	2004
AGX22450	B/Christchurch/287/2004	2004
AGX22461	B/Christchurch/335/2004	2004
AGX22472	B/Brisbane/18/2004	2004
AGX22483	B/Brisbane/17/2004	2004
AGX16121	B/Otago/04/2004	2004
AGX22494	B/Brisbane/19/2004	2004
AGX22505	B/Victoria/515/2004	2004
AGX16132	B/Christchurch/346/2004	2004
AHL91843	B/New York/1061/2004	2004
ABL76908	B/Colorado/04/2004	2004
AGX16143	B/Christchurch/402/2004	2004
AGX22516	B/Victoria/517/2004	2004
AGX22527	B/Victoria/516/2004	2004
AFJ80760	B/Malaysia/30238/2004	2004
AHL91854	B/New York/1062/2004	2004
ABL77117	B/Hong Kong/310/2004	2004
ABL77216	B/Hong Kong/310/2004	2004
AGX22538	B/Brisbane/20/2004	2004
ACF54295	B/Taiwan/72068/2004	2004
AHL91865	B/New York/1063/2004	2004
AFJ76262	B/Malaysia/30383/2004	2004
ABL77227	B/Colorado/13/2004	2004
AHL91876	B/New York/1064/2004	2004
AFJ80771	B/Malaysia/30397/2004	2004
AFJ80786	B/Malaysia/30474/2004	2004
AEO80102	B/California/NHRC0001/2004	2004
AEP20293	B/South Carolina/NHRC0001/2004	2004
ABL76633	B/Houston/B720/2004	2004
AHL91887	B/New York/1065/2004	2004
AGX22549	B/Brisbane/21/2004	2004
AGX22560	B/Victoria/519/2004	2004
AGX22571	B/Victoria/518/2004	2004
AHL91898	B/New York/1066/2004	2004
AHL91909	B/New York/1067/2004	2004
ACR15649	B/Taiwan/3395/2004	2004
AFJ80797	B/Malaysia/30552/2004	2004
ABL76930	B/Nepal/1331/2005	2005
ACR15660	B/Taiwan/202/2005	2005
AEO80232	B/Taiwan/70864/2005	2005
ABL76644	B/Houston/B745/2005	2005
ABL76655	B/Houston/B756/2005	2005
AFJ80808	B/Malaysia/30589/2005	2005
AGX22582	B/Victoria/501/2005	2005
AGX22593	B/Victoria/2/2005	2005
AHL91920	B/New York/1068/2005	2005
ABL76666	B/Houston/B787/2005	2005
AGX17581	B/Victoria/107/2005	2005
AGX22604	B/Victoria/102/2005	2005
ACF54152	B/Taiwan/94/2005	2005
ABL76677	B/Houston/B846/2005	2005
ABL76688	B/Houston/B850/2005	2005
AHL91931	B/New York/1069/2005	2005
AGX22615	B/Victoria/502/2005	2005
AEQ39434	B/California/NHRC0005/2005	2005
AGX16154	B/Waikato/1/2005	2005
AEQ39445	B/California/NHRC0006/2005	2005
AEP20348	B/California/NHRC0001/2005	2005
AEP20359	B/California/NHRC0002/2005	2005
AEP20370	B/California/NHRC0003/2005	2005
ACF54163	B/Taiwan/383/2005	2005
AEP20381	B/California/NHRC0004/2005	2005
ACO05929	B/Taiwan/417/2005	2005
AFJ80819	B/Malaysia/30743/2005	2005
AGX22626	B/Brisbane/2/2005	2005
AHL91942	B/New York/1070/2005	2005
AGX16165	B/Victoria/503/2005	2005
ABN50464	B/Illinois/13/2005	2005
ACB06480	B/Taiwan/500/2005	2005
ACD56571	B/Taiwan/539/2005	2005
AEO80113	B/California/NHRC0007/2005	2005
AHL92876	B/New York/1079/2005	2005
ABN50442	B/Georgia/09/2005	2005
AEQ39397	B/South Carolina/NHRC0001/2005	2005
AGX16176	B/Christchurch/4/2005	2005
AHL91964	B/New York/1073/2005	2005
AHL92887	B/New York/1080/2005	2005
AEQ39456	B/California/NHRC0008/2005	2005
AHL91953	B/New York/1072/2005	2005
AHL92898	B/New York/1081/2005	2005
AHL92909	B/New York/1082/2005	2005
ABL77238	B/Illinois/47/2005	2005
AGX22637	B/Brisbane/3/2005	2005
AHL91975	B/New York/1075/2005	2005
AHL92920	B/New York/1083/2005	2005
ACF54306	B/Taiwan/783/2005	2005
AGX22648	B/Christchurch/28/2005	2005
AHL92942	B/New York/1085/2005	2005
AGX22659	B/Sydney/1/2005	2005
AEP20304	B/Texas/NHRC0001/2005	2005
AHL91996	B/New York/1078/2005	2005
AGX22670	B/Auckland/3/2005	2005
AGX16187	B/Christchurch/8/2005	2005
AGX17592	B/Wellington/1/2005	2005
AGX17603	B/Auckland/4/2005	2005
AGX17614	B/Wellington/3/2005	2005
AGX22681	B/Auckland/8/2005	2005
AGX17625	B/Waikato/6/2005	2005
AGX22692	B/Sydney/2/2005	2005
AFJ91708	B/Malaysia/31529/2005	2005
AEP20315	B/New Jersey/NHRC0001/2005	2005
AGX17636	B/Wellington/18/2005	2005
AGX22703	B/Waikato/5/2005	2005
AGX22714	B/Brisbane/4/2005	2005
AGX17647	B/Victoria/505/2005	2005
AGX22725	B/Victoria/504/2005	2005
AGX17658	B/Auckland/21/2005	2005
AGX22736	B/Waikato/20/2005	2005
AGX22747	B/Wellington/16/2005	2005
AGX17669	B/Waikato/16/2005	2005
AGX22758	B/Auckland/32/2005	2005
AGX22769	B/Wellington/23/2005	2005
AGX17680	B/Victoria/506/2005	2005
AGX22780	B/Victoria/507/2005	2005
AGX17691	B/Christchurch/35/2005	2005
AGZ60071	B/Christchurch/38/2005	2005
AGX17702	B/Wellington/28/2005	2005
AGX17713	B/Victoria/508/2005	2005
AGX22791	B/Waikato/49/2005	2005
AGX22802	B/Waikato/70/2005	2005
AGX17724	B/Auckland/102/2005	2005
AGX17735	B/Victoria/510/2005	2005
AFJ80830	B/Malaysia/31752/2005	2005
AGX17746	B/Waikato/58/2005	2005
AGX22813	B/Wellington/43/2005	2005
AGX17757	B/Auckland/98/2005	2005
AGX17768	B/Brisbane/6/2005	2005
AGX16198	B/Townsville/02/2005	2005
AGX22824	B/Auckland/99/2005	2005
AGX17779	B/Christchurch/71/2005	2005
AGX22835	B/Waikato/86/2005	2005
AGX16209	B/Waikato/146/2005	2005
AGX17790	B/Victoria/114/2005	2005
AGX22846	B/Auckland/107/2005	2005
AGX17801	B/Waikato/105/2005	2005
AGX22857	B/Christchurch/278/2005	2005
AGX16220	B/Townsville/107/2005	2005
AGX17812	B/Auckland/109/2005	2005
AGX17823	B/Wellington/69/2005	2005
AGX17834	B/Victoria/514/2005	2005
AGX17845	B/Victoria/515/2005	2005
AGX22868	B/Waikato/177/2005	2005
AGX17856	B/Christchurch/120/2005	2005
AGX17867	B/Brisbane/8/2005	2005
AGX16231	B/Victoria/117/2005	2005
AGX17878	B/Auckland/126/2005	2005
AGX17889	B/Victoria/517/2005	2005
AGX22879	B/Waikato/164/2005	2005
AGX17900	B/Waikato/188/2005	2005
AGX17911	B/Victoria/308/2005	2005
AGX17922	B/Victoria/518/2005	2005
AGX22890	B/Townsville/3/2005	2005
AGX17933	B/Brisbane/11/2005	2005
AGX17944	B/Wellington/87/2005	2005
AGX17955	B/Brisbane/10/2005	2005
AGX17966	B/Townsville/6/2005	2005
AGX22901	B/Wellington/86/2005	2005
ABN50497	B/Nepal/1331/2005	2005
AGX16242	B/Sydney/24/2005	2005
AGX17977	B/Sydney/25/2005	2005
AGX17988	B/Townsville/8/2005	2005
AGZ60082	B/Townsville/5/2005	2005
AGX17999	B/Sydney/12/2005	2005
AGX22912	B/Townsville/7/2005	2005
AGX18010	B/Christchurch/209/2005	2005
AGX18021	B/Brisbane/15/2005	2005
AGX18032	B/Townsville/9/2005	2005
AGX22923	B/Sydney/501/2005	2005
AGX18043	B/Victoria/120/2005	2005
AGX22934	B/Townsville/11/2005	2005
AGX18054	B/Victoria/121/2005	2005
AGX18065	B/Victoria/522/2005	2005
AGX22945	B/Brisbane/17/2005	2005
AGX18076	B/Victoria/521/2005	2005
AGX18087	B/Brisbane/19/2005	2005
AGX22956	B/Christchurch/243/2005	2005
AGX18098	B/Brisbane/26/2005	2005
AGX22967	B/Townsville/02/2005	2005
AGX18109	B/Otago/13/2005	2005
AGX18120	B/Brisbane/36/2005	2005
AGX18131	B/Victoria/303/2005	2005
AGX16253	B/Brisbane/40/2005	2005
AGX18142	B/Victoria/122/2005	2005
AGX18153	B/Brisbane/38/2005	2005
AGX22978	B/Sydney/7/2005	2005
AGX22989	B/Brisbane/32/2005	2005
AGX16264	B/Victoria/306/2005	2005
AGX23000	B/Victoria/305/2005	2005
AGX18164	B/Townsville/04/2005	2005
AGX18175	B/Wellington/94/2005	2005
AGX18186	B/Brisbane/43/2005	2005
AGX16275	B/Townsville/17/2005	2005
AGX23011	B/Brisbane/42/2005	2005
AGX23022	B/Sydney/17/2005	2005
AGX18197	B/Victoria/307/2005	2005
AGX18208	B/Victoria/1308/2005	2005
AGX18219	B/Brisbane/65/2005	2005
AGX23033	B/Sydney/502/2005	2005
AGX23044	B/Townsville/16/2005	2005
AGX18230	B/Victoria/524/2005	2005
AGX18241	B/Sydney/27/2005	2005
AGX23055	B/Sydney/21/2005	2005
AGX23066	B/Sydney/22/2005	2005
AGX23077	B/Sydney/23/2005	2005
AGX23088	B/Christchurch/254/2005	2005
AGX23099	B/Sydney/13/2005	2005
AGX23110	B/Victoria/124/2005	2005
AGX23121	B/Victoria/123/2005	2005
AGX18252	B/Sydney/20/2005	2005
AGX18263	B/Brisbane/68/2005	2005
AGX18274	B/Sydney/18/2005	2005
AGX15512	B/Christchurch/263/2005	2005
AGX18285	B/Sydney/19/2005	2005
AGX18296	B/Victoria/525/2005	2005
AGX23132	B/Townsville/15/2005	2005
AGX18307	B/Brisbane/77/2005	2005
AGX23143	B/Brisbane/58/2005	2005
AGX23154	B/Victoria/125/2005	2005
AGX15523	B/Sydney/29/2005	2005
AGX23165	B/Sydney/26/2005	2005
AGX23176	B/Sydney/28/2005	2005
AGX16286	B/Sydney/14/2005	2005
AGX18318	B/Brisbane/60/2005	2005
AGX23187	B/Townsville/19/2005	2005
AGX23198	B/Victoria/526/2005	2005
AGX18329	B/Victoria/527/2005	2005
AGX18340	B/Brisbane/90/2005	2005
AGX18351	B/Townsville/18/2005	2005
AGX18362	B/Sydney/15/2005	2005
AGX23209	B/Brisbane/86/2005	2005
AGX18373	B/Otago/18/2005	2005
AGX18384	B/Brisbane/85/2005	2005
AGX18395	B/Brisbane/97/2005	2005
AGX18406	B/Sydney/503/2005	2005
AGX18417	B/Victoria/310/2005	2005
AGX23220	B/Brisbane/93/2005	2005
AGX23231	B/Brisbane/95/2005	2005
AGX18429	B/Newcastle/12/2005	2005
AGX18440	B/Victoria/528/2005	2005
AGX23242	B/Newcastle/1/2005	2005
AGX15534	B/Brisbane/101/2005	2005
AGX18451	B/Sydney/504/2005	2005
AGX23253	B/Brisbane/100/2005	2005
AGX18462	B/Brisbane/99/2005	2005
AGX18473	B/Sydney/505/2005	2005
AGX23264	B/Victoria/530/2005	2005
AGX18484	B/Brisbane/103/2005	2005
AGX23275	B/Victoria/531/2005	2005
AGX23286	B/Brisbane/104/2005	2005
ACF54317	B/Taiwan/91061/2005	2005
AFJ80841	B/Malaysia/33021/2005	2005
AGX23297	B/Brisbane/105/2005	2005
AFJ76273	B/Malaysia/33125/2005	2005
AFJ76284	B/Malaysia/33076/2005	2005
AGX18495	B/Victoria/532/2005	2005
AFJ80852	B/Malaysia/33271/2005	2005
ACF54251	B/Florida/4/2006	2006
AFR45695	B/Thailand/CU-243/2006	2006
ABL76721	B/Florida/02/2006	2006
ACF54328	B/Taiwan/70061/2006	2006
AHL92502	B/New York/1145/2008	2006
AFJ80885	B/Malaysia/33922/2006	2006
AEO80072	B/South Carolina/NHRC0001/2006	2006
AFJ76306	B/Malaysia/33938/2006	2006
AEP20392	B/California/NHRC0006/2006	2006
AFJ80863	B/Malaysia/33772/2006	2006
AEP20183	B/Illinois/NHRC0001/2006	2006
AGX18506	B/Brisbane/2/2006	2006
AFJ80874	B/Malaysia/33808/2006	2006
AFJ76295	B/Malaysia/33830/2006	2006
AGX18517	B/Brisbane/1/2006	2006
AEP20403	B/California/NHRC0004/2006	2006
AEQ39467	B/California/NHRC0005/2006	2006
AGX18528	B/Christchurch/4/2006	2006
AEQ39032	B/California/NHRC0002/2006	2006
AFJ80896	B/Malaysia/33937/2006	2006
AFJ80907	B/Malaysia/33951/2006	2006
ABL76743	B/St. Petersburg/14/2006	2006
AEQ39522	B/California/NHRC0003/2006	2006
AFJ80918	B/Malaysia/34079/2006	2006
AFJ80929	B/Malaysia/34094/2006	2006
AHL92062	B/New York/1093/2006	2006
AHL92007	B/New York/1088/2006	2006
AEP20194	B/California/NHRC0001/2006	2006
AHL92051	B/New York/1092/2006	2006
ABL76732	B/Michigan/04/2006	2006
AEQ39375	B/Texas/NHRC0001/2006	2006
AHL92018	B/New York/1089/2006	2006
AHL92953	B/New York/1095/2006	2006
AEQ39500	B/Missouri/NHRC0001/2006	2006
AHL92975	B/New York/1097/2006	2006
AGX15546	B/Victoria/500/2006	2006
AGX23308	B/Brisbane/3/2006	2006
AGX23319	B/Brisbane/4/2006	2006
AGX23330	B/Brisbane/5/2006	2006
AGX23341	B/Townsville/3/2006	2006
AGX23352	B/Brisbane/6/2006	2006
AHL92986	B/New York/1098/2006	2006
AHL92997	B/New York/1099/2006	2006
AGX18539	B/Victoria/501/2006	2006
AGX23363	B/Townsville/4/2006	2006
AHL92029	B/New York/1090/2006	2006
ACF54339	B/Taiwan/70690/2006	2006
AFJ76317	B/Malaysia/34611/2006	2006
AHL92040	B/New York/1091/2006	2006
AGX23374	B/Townsville/1/2006	2006
AGX23385	B/Townsville/2/2006	2006
AGX15557	B/Victoria/503/2006	2006
AGX23396	B/Waikato/1/2006	2006
AEP20205	B/Georgia/NHRC0001/2006	2006
AGX18550	B/Victoria/504/2006	2006
AGX18561	B/Victoria/505/2006	2006
AGX18572	B/Victoria/101/2006	2006
AGX18583	B/Victoria/303/2006	2006
AGX18594	B/Victoria/304/2006	2006
AGX18605	B/Victoria/318/2006	2006
AGX18616	B/Victoria/306/2006	2006
AGX18627	B/Wellington/1/2006	2006
AGX18638	B/Victoria/307/2006	2006
AGX18649	B/Victoria/312/2006	2006
AGX18660	B/Victoria/309/2006	2006
AGX18671	B/Victoria/104/2006	2006
AGX18682	B/Victoria/509/2006	2006
AGX23407	B/Sydney/507/2006	2006
AGX18693	B/Sydney/508/2006	2006
AGX18704	B/Sydney/509/2006	2006
AGX18715	B/Victoria/325/2006	2006
AGX18726	B/Victoria/100/2006	2006
AGX18737	B/Victoria/326/2006	2006
AGX18748	B/Sydney/510/2006	2006
AGX18759	B/Victoria/327/2006	2006
AGX23418	B/Sydney/511/2006	2006
AGX18770	B/Brisbane/10/2006	2006
AGX19265	B/Brisbane/7/2006	2006
AGX18781	B/Sydney/7/2006	2006
AGX18792	B/Brisbane/8/2006	2006
AGX18803	B/Victoria/328/2006	2006
AGX18814	B/Sydney/8/2006	2006
AGX18825	B/Sydney/9/2006	2006
AGX18836	B/Victoria/329/2006	2006
AGX18847	B/Victoria/330/2006	2006
AGX18858	B/Brisbane/9/2006	2006
AGX15568	B/Sydney/10/2006	2006
AGX18869	B/Sydney/12/2006	2006
AGX18880	B/Sydney/14/2006	2006
AGX18891	B/Sydney/11/2006	2006
AGX18902	B/Brisbane/13/2006	2006
AGX18913	B/Brisbane/14/2006	2006
AGX15579	B/Victoria/332/2006	2006
AGX18924	B/Brisbane/16/2006	2006
AGX18935	B/Victoria/333/2006	2006
AGX18946	B/Brisbane/17/2006	2006
AGX18957	B/Brisbane/23/2006	2006
AGX18968	B/Brisbane/41/2006	2006
AGX16297	B/Sydney/204/2006	2006
AGX18979	B/Sydney/203/2006	2006
AGX18990	B/Sydney/70/2006	2006
AGX19001	B/Brisbane/31/2006	2006
AGX19012	B/Victoria/110/2006	2006
AGX19023	B/Sydney/71/2006	2006
AGX19034	B/Brisbane/38/2006	2006
AGX19045	B/Sydney/74/2006	2006
AGX15590	B/Sydney/207/2006	2006
AGX19056	B/Sydney/205/2006	2006
AGZ59848	B/Sydney/210/2006	2006
AGX19067	B/Brisbane/39/2006	2006
AGX19078	B/Brisbane/43/2006	2006
AGX19089	B/Brisbane/44/2006	2006
AGX19100	B/Brisbane/67/2006	2006
AGX19111	B/Sydney/79/2006	2006
AGX19122	B/Brisbane/63/2006	2006
AGX23429	B/Sydney/209/2006	2006
AGX19133	B/Brisbane/74/2006	2006
AGX19144	B/Sydney/83/2006	2006
AGX15601	B/Wellington/85/2006	2006
AGX19155	B/Brisbane/77/2006	2006
AGX15612	B/Christchurch/75/2006	2006
AGX19166	B/Brisbane/84/2006	2006
AGX19177	B/Brisbane/90/2006	2006
AGX19188	B/Brisbane/92/2006	2006
AGX19199	B/Brisbane/93/2006	2006
AGX19210	B/Sydney/88/2006	2006
ACR15627	B/Taiwan/2755/2006	2006
ACA65091	B/Florida/UR06-0001/2006	2006
ACA96557	B/Florida/UR06-0002/2006	2006
ACA64904	B/Florida/UR06-0003/2006	2006
ACR15671	B/Taiwan/2894/2006	2006
ABR16022	B/Florida/UR06-0006/2006	2006
ACF54350	B/Taiwan/3001/2006	2006
AEO80188	B/Taiwan/1605/2006	2006
ACA96667	B/Taiwan/1734/2006	2006
AGX19221	B/Brisbane/95/2006	2006
AEO80243	B/Taiwan/3290/2006	2006
ACR15638	B/Taiwan/1838/2006	2006
AFH57881	B/Pennsylvania/07/2007	2007
AFH58309	B/Bangladesh/3333/2007	2007
ACA96568	B/Illinois/UR06-0016/2007	2007
AEO80221	B/Taiwan/14/2007	2007
ACO06006	B/Taiwan/45/2007	2007
ACF54361	B/Taiwan/70028/2007	2007
AEO80210	B/Taiwan/99/2007	2007
ACO05940	B/Taiwan/37/2007	2007
ACR39341	B/Taiwan/40/2007	2007
ACA64915	B/Mississippi/UR06-0031/2007	2007
ACF54141	B/Taiwan/42/2007	2007
AHL92073	B/New York/1100/2007	2007
AHL92084	B/New York/1101/2007	2007
AHL92095	B/New York/1102/2007	2007
AFJ76328	B/Malaysia/1710547/2007	2007
AFJ80951	B/Malaysia/1712152/2007	2007
AEO80199	B/Taiwan/251/2007	2007
AHL92106	B/New York/1103/2007	2007
AGX23440	B/Christchurch/1/2007	2007
AGX23451	B/Brisbane/1/2007	2007
AHL92139	B/New York/1106/2007	2007
ACA96579	B/Tennessee/UR06-0079/2007	2007
ACA64926	B/Tennessee/UR06-0105/2007	2007
AHL92150	B/New York/1107/2007	2007
AHL93009	B/New York/1125/2007	2007
AGX23462	B/Christchurch/2/2007	2007
AFJ80962	B/Malaysia/1723975/2007	2007
AHL92161	B/New York/1108/2007	2007
AGZ59859	B/Brisbane/2/2007	2007
AHL92117	B/New York/1104/2007	2007
AHL92128	B/New York/1105/2007	2007
AHL92172	B/New York/1109/2007	2007
ACA64937	B/Tennessee/UR06-0261/2007	2007
ACA64948	B/Tennessee/UR06-0263/2007	2007
AEO80150	B/Tennessee/UR06-0276/2007	2007
ACN32572	B/Mississippi/UR06-0317/2007	2007
ACA64959	B/Tennessee/UR06-0310/2007	2007
ACA96590	B/Tennessee/UR06-0318/2007	2007
ACA96601	B/Tennessee/UR06-0319/2007	2007
ACA64970	B/Tennessee/UR06-0320/2007	2007
ACA96612	B/Texas/UR06-0343/2007	2007
ACA64981	B/Mississippi/UR06-0340/2007	2007
ACA96623	B/Mississippi/UR06-0345/2007	2007
ACA64992	B/Mississippi/UR06-0348/2007	2007
AEO80168	B/Kansas/UR06-0385/2007	2007
AHL93020	B/New York/1126/2007	2007
AEO80140	B/Mississippi/UR06-0408/2007	2007
ACN32583	B/Tennessee/UR06-0405/2007	2007
ACA96634	B/Tennessee/UR06-0407/2007	2007
ACA65003	B/Mississippi/UR06-0409/2007	2007
ACN32594	B/Tennessee/UR06-0406/2007	2007
ACF41663	B/Ohio/UR06-0410/2007	2007
ACA65025	B/Tennessee/UR06-0433/2007	2007
ACA96645	B/Ohio/UR06-0428/2007	2007
ACA65014	B/Tennessee/UR06-0431/2007	2007
AHL92183	B/New York/1110/2007	2007
AHL93031	B/New York/1127/2007	2007
AEO80159	B/Tennessee/UR06-0457/2007	2007
ACA65047	B/Tennessee/UR06-0451/2007	2007
ACA65058	B/Tennessee/UR06-0460/2007	2007
ACA65036	B/Mississippi/UR06-0446/2007	2007
AEO80177	B/Tennessee/UR06-0458/2007	2007
ACN32605	B/Mississippi/UR06-0477/2007	2007
ACN32616	B/Mississippi/UR06-0492/2007	2007
AHL92205	B/New York/1112/2007	2007
ACN32746	B/Illinois/UR06-0516/2007	2007
ACN32776	B/Texas/UR06-0541/2007	2007
AHL92194	B/New York/1111/2007	2007
ACA65080	B/Mississippi/UR06-0551/2007	2007
ACA65069	B/Mississippi/UR06-0550/2007	2007
ACO94666	B/Tennessee/UR06-0559/2007	2007
AGX16308	B/Waikato/01/2007	2007
AGX23473	B/Brisbane/03/2007	2007
AHL92216	B/New York/1113/2007	2007
ACN32787	B/Ohio/UR06-0572/2007	2007
AGX23484	B/Sydney/1/2007	2007
ACA65102	B/Texas/UR06-0590/2007	2007
AHL92227	B/New York/1115/2007	2007
AHL92238	B/New York/1116/2007	2007
AFJ80973	B/Malaysia/1749254/2007	2007
AFJ80984	B/Malaysia/1749284/2007	2007
AFJ76339	B/Malaysia/1749642/2007	2007
AHL92249	B/New York/1117/2007	2007
AHL92260	B/New York/1118/2007	2007
AFJ80995	B/Malaysia/1751951/2007	2007
AGX19232	B/Brisbane/4/2007	2007
AHL92271	B/New York/1119/2007	2007
AHL92282	B/New York/1120/2007	2007
AHL92293	B/New York/1121/2007	2007
AFJ80940	B/Malaysia/1733951/2007	2007
AFJ81006	B/Malaysia/1759914/2007	2007
AHL92315	B/New York/1123/2007	2007
AHL92304	B/New York/1122/2007	2007
AGX23495	B/Christchurch/1002/2007	2007
AHL92326	B/New York/1124/2007	2007
AFJ84365	B/Malaysia/1776305/2007	2007
AFJ90400	B/Malaysia/1781325/2007	2007
AGX23506	B/Auckland/1/2007	2007
AGX23517	B/Sydney/3/2007	2007
AGX23528	B/Sydney/500/2007	2007
AFO82904	B/Taiwan/3798/2007	2007
AGX19243	B/Brisbane/5/2007	2007
AGX19254	B/Brisbane/6/2007	2007
AGZ60093	B/Victoria/201/2007	2007
AGX23539	B/Auckland/3/2007	2007
AGZ60104	B/Christchurch/200/2007	2007
AGX23550	B/Auckland/4/2007	2007
AGX23561	B/Sydney/2/2007	2007
AFK09814	B/Malaysia/1814277/2007	2007
ABX71685	B/Guangzhou/01/2007	2007
AGX23572	B/Waikato/100/2007	2007
AFJ90411	B/Malaysia/1818085/2007	2007
AFJ90422	B/Malaysia/1818439/2007	2007
AFJ90433	B/Malaysia/1819373/2007	2007
AGX19276	B/Christchurch/16/2007	2007
AGX23583	B/Christchurch/18/2007	2007
AGX23594	B/Sydney/6/2007	2007
AGX23605	B/Victoria/205/2007	2007
AFJ77341	B/Malaysia/1822191/2007	2007
AGX19287	B/Brisbane/7/2007	2007
AGX19298	B/Victoria/206/2007	2007
AGX19309	B/Victoria/210/2007	2007
AGX23616	B/Wellington/1/2007	2007
AGX19320	B/Victoria/207/2007	2007
AGX23627	B/Wellington/3/2007	2007
AGX23638	B/Brisbane/9/2007	2007
AGZ60136	B/Brisbane/8/2007	2007
AFJ77352	B/Malaysia/1829782/2007	2007
ACF54372	B/Taiwan/71523/2007	2007
AGX23649	B/Victoria/802/2007	2007
AGX16319	B/Christchurch/36/2007	2007
AGX19331	B/Brisbane/10/2007	2007
AGZ60155	B/Sydney/4/2007	2007
AGX16330	B/Sydney/5/2007	2007
AGX19342	B/Sydney/300/2007	2007
AGX23660	B/Sydney/502/2007	2007
AGX19353	B/Brisbane/11/2007	2007
AGX23671	B/Victoria/805/2007	2007
AGX16341	B/Brisbane/12/2007	2007
AGX23682	B/Sydney/503/2007	2007
AGX23693	B/Victoria/502/2007	2007
AGX23704	B/Sydney/201/2007	2007
AGX19364	B/Sydney/504/2007	2007
AGX23715	B/Christchurch/42/2007	2007
AGX23726	B/Victoria/863/2007	2007
AGX15623	B/Brisbane/15/2007	2007
AGX23737	B/Wellington/9/2007	2007
AGX16352	B/Victoria/503/2007	2007
AGZ60165	B/Christchurch/54/2007	2007
AGX23748	B/Victoria/214/2007	2007
AGX19375	B/Sydney/111/2007	2007
AGX23759	B/Wellington/10/2007	2007
AGX19386	B/Sydney/505/2007	2007
AGX23770	B/Christchurch/63/2007	2007
AGX15634	B/Brisbane/20/2007	2007
AGX19397	B/Brisbane/13/2007	2007
AGX16363	B/Brisbane/14/2007	2007
AGX23781	B/Victoria/505/2007	2007
AGX23792	B/Victoria/215/2007	2007
AGX19408	B/Victoria/217/2007	2007
AGX23803	B/Wellington/11/2007	2007
AGX23814	B/Brisbane/16/2007	2007
AGX23825	B/Auckland/11/2007	2007
AGX23836	B/Victoria/507/2007	2007
AGX23847	B/Wellington/12/2007	2007
AGX23858	B/Brisbane/18/2007	2007
AGX23869	B/Victoria/219/2007	2007
AGX23880	B/Victoria/506/2007	2007
AGZ59881	B/Brisbane/22/2007	2007
AGX23891	B/Christchurch/86/2007	2007
AGX23902	B/Brisbane/19/2007	2007
AGX23913	B/Auckland/14/2007	2007
AGX23924	B/Victoria/508/2007	2007
AGX23935	B/Victoria/510/2007	2007
AGX23946	B/Christchurch/98/2007	2007
AGX23957	B/Brisbane/23/2007	2007
AGX23968	B/Victoria/224/2007	2007
AGX23979	B/Victoria/228/2007	2007
AFJ77363	B/Malaysia/1875091/2007	2007
AGX23990	B/Victoria/511/2007	2007
AGX24001	B/Christchurch/105/2007	2007
AGX24012	B/Brisbane/24/2007	2007
AGX24023	B/Victoria/512/2007	2007
AGX24034	B/Victoria/514/2007	2007
AGX24045	B/Brisbane/26/2007	2007
AGX24056	B/Victoria/513/2007	2007
AGX24067	B/Brisbane/25/2007	2007
AGX24078	B/Brisbane/27/2007	2007
AFJ90444	B/Malaysia/30/2007	2007
AFJ77374	B/Malaysia/1887872/2007	2007
AFJ90455	B/Malaysia/1887865/2007	2007
AFJ91043	B/Malaysia/1890240/2007	2007
AFJ91054	B/Malaysia/1892514/2007	2007
AFJ91065	B/Malaysia/1895275/2007	2007
AHL94863	B/New York/1196/2007	2007
AFJ77385	B/Malaysia/1896500/2007	2007
AGX24089	B/Brisbane/28/2007	2007
AFJ91076	B/Malaysia/1899839/2007	2007
AHL92337	B/New York/1129/2007	2007
AGX24100	B/Brisbane/29/2007	2007
AGX24111	B/Waikato/809/2007	2007
AHL93042	B/New York/1133/2007	2007
AGX24122	B/Brisbane/30/2007	2007
AGX24133	B/Brisbane/32/2007	2007
AFJ91087	B/Malaysia/1917686/2007	2007
AGX24144	B/Brisbane/31/2007	2007
AHL92348	B/New York/1130/2007	2007
AHL92359	B/New York/1131/2007	2007
AHL92370	B/New York/1132/2007	2007
AFJ91098	B/Malaysia/1918984/2007	2007
AVK43496	B/Bethesda/NIH001/2007	2007
AGK63064	B/Brisbane/60/2008	2008
AFH57914	B/Brisbane/60/2008	2008
AFH58331	B/England/145/2008	2008
AFH58353	B/Fujian Gulou/1272/2008	2008
AFR45684	B/Thailand/CU-364/2008	2008
AHL93053	B/New York/1180/2008	2008
AFJ91109	B/Malaysia/1919534/2008	2008
AFJ91120	B/Malaysia/1921279/2008	2008
AHL92381	B/New York/1134/2008	2008
AHL92480	B/New York/1143/2008	2008
AHL92392	B/New York/1135/2008	2008
AHL92403	B/New York/1136/2008	2008
AHL92425	B/New York/1138/2008	2008
AHL92436	B/New York/1139/2008	2008
AHL92458	B/New York/1141/2008	2008
AGX24155	B/Brisbane/01/2008	2008
AHL92414	B/New York/1137/2008	2008
AHL92447	B/New York/1140/2008	2008
AHL92469	B/New York/1142/2008	2008
AGX16374	B/Christchurch/2/2008	2008
AHL92491	B/New York/1144/2008	2008
AHL92513	B/New York/1146/2008	2008
AHL92667	B/New York/1161/2008	2008
AHL92524	B/New York/1147/2008	2008
AHL92535	B/New York/1148/2008	2008
AHL92557	B/New York/1151/2008	2008
AHL92568	B/New York/1152/2008	2008
AHL92546	B/New York/1150/2008	2008
AHL92579	B/New York/1153/2008	2008
AHL92590	B/New York/1154/2008	2008
AGX24166	B/Brisbane/2/2008	2008
AHL92612	B/New York/1156/2008	2008
AHL92645	B/New York/1159/2008	2008
AHL92656	B/New York/1160/2008	2008
AHL92601	B/New York/1155/2008	2008
AHL94874	B/New York/1197/2008	2008
AHL92623	B/New York/1157/2008	2008
AHL92634	B/New York/1158/2008	2008
AHL92678	B/New York/1162/2008	2008
AHL92689	B/New York/1163/2008	2008
AEO80063	B/Managua/70.01/2008	2008
ACJ53909	B/Cheongju/411/2008	2008
AHL92700	B/New York/1164/2008	2008
AFO82905	B/Taiwan/30/2008	2008
ACJ53910	B/Cheongju/437/2008	2008
AHL92711	B/New York/1165/2008	2008
AHL92722	B/New York/1166/2008	2008
AFN54670	B/Managua/2941.01/2008	2008
AHL92733	B/New York/1167/2008	2008
AHL92744	B/New York/1168/2008	2008
AHL92755	B/New York/1169/2008	2008
AHL93064	B/New York/1181/2008	2008
AHL92766	B/New York/1170/2008	2008
AHL92777	B/New York/1171/2008	2008
AHL93075	B/New York/1182/2008	2008
AHL92788	B/New York/1172/2008	2008
AGZ60177	B/Brisbane/3/2008	2008
AHL92799	B/New York/1173/2008	2008
AHL92865	B/New York/1179/2008	2008
AHL93086	B/New York/1183/2008	2008
AHL93119	B/New York/1188/2008	2008
ACO06067	B/Managua/4787.01/2008	2008
AGX24177	B/Brisbane/5/2008	2008
AHL92810	B/New York/1174/2008	2008
AHL92821	B/New York/1175/2008	2008
ACO05995	B/Pennsylvania/PIT66/2008	2008
AHL92832	B/New York/1176/2008	2008
AHL92843	B/New York/1177/2008	2008
AHL93097	B/New York/1185/2008	2008
AHL93108	B/New York/1187/2008	2008
AFN54681	B/Managua/4702.01/2008	2008
AHL92854	B/New York/1178/2008	2008
ACO05973	B/Pennsylvania/PIT59/2008	2008
AHL93130	B/New York/1189/2008	2008
AHL93163	B/New York/1192/2008	2008
AHL93141	B/New York/1190/2008	2008
AHL93152	B/New York/1191/2008	2008
ACO05984	B/Pennsylvania/PIT63/2008	2008
AGX16385	B/Auckland/1/2008	2008
AHL93174	B/New York/1193/2008	2008
AFO82906	B/Taiwan/2563/2008	2008
AHL93185	B/New York/1194/2008	2008
AHL93196	B/New York/1195/2008	2008
AGX24188	B/Brisbane/10/2008	2008
ACR15704	B/Managua/4705.02/2008	2008
AGX16396	B/Auckland/2/2008	2008
AGX24199	B/Brisbane/11/2008	2008
AGX24210	B/Brisbane/13/2008	2008
AGX24221	B/Brisbane/12/2008	2008
AGX24232	B/Auckland/3/2008	2008
AGX16407	B/Sydney/2/2008	2008
AGZ60188	B/Waikato/2/2008	2008
ACO06017	B/Managua/4847.02/2008	2008
AIL94993	B/Nicaragua/4847	2008
AFN54692	B/Managua/2650.02/2008	2008
ACR15715	B/Managua/4577.01/2008	2008
AGX24243	B/Sydney/3/2008	2008
AIL94982	B/Nicaragua/3758	2008
ACO06028	B/Managua/3759.01/2008	2008
AGX24254	B/Brisbane/14/2008	2008
AFN54703	B/Managua/921.01/2008	2008
AFN54714	B/Managua/36.01/2008	2008
AIL95004	B/Nicaragua/511	2008
AFN54725	B/Managua/4479.01/2008	2008
AGX24265	B/Brisbane/17/2008	2008
AGZ60199	B/Christchurch/6/2008	2008
AIL95015	B/Nicaragua/4435	2008
AGX24276	B/Sydney/508/2008	2008
AFN54736	B/Managua/1365.02/2008	2008
AFN54747	B/Managua/3640.01/2008	2008
AGX19419	B/Auckland/6/2008	2008
AGZ60211	B/Wellington/4/2008	2008
AGX19430	B/Sydney/55/2008	2008
AGX24287	B/Sydney/5/2008	2008
AFN54758	B/Managua/274.02/2008	2008
AFN54769	B/Managua/3342.01/2008	2008
AGX24298	B/Brisbane/21/2008	2008
AGX19441	B/Sydney/56/2008	2008
AGX15645	B/Auckland/10/2008	2008
AGX16428	B/Christchurch/3/2008	2008
AIL95026	B/Nicaragua/477	2008
AFN54659	B/Managua/5024.01/2008	2008
AGX19452	B/Sydney/57/2008	2008
AFN54780	B/Managua/3387.03/2008	2008
AGX24309	B/Auckland/12/2008	2008
AGX19463	B/Sydney/58/2008	2008
AGX24320	B/Sydney/8/2008	2008
AGZ59892	B/Wellington/7/2008	2008
AGX24331	B/Brisbane/22/2008	2008
AFN54791	B/Managua/3425.01/2008	2008
AGX19474	B/Sydney/59/2008	2008
AFN54802	B/Managua/4498.01/2008	2008
AGX24342	B/Sydney/61/2008	2008
AGX19485	B/Auckland/23/2008	2008
AGX24353	B/Wellington/9/2008	2008
AGX24364	B/Brisbane/31/2008	2008
AGX15656	B/Brisbane/45/2008	2008
AGX24375	B/Auckland/33/2008	2008
AGX24386	B/Sydney/62/2008	2008
AGX15667	B/Brisbane/33/2008	2008
AGX19496	B/Sydney/89/2008	2008
AGX24397	B/Wellington/13/2008	2008
AFN54813	B/Managua/1089.01/2008	2008
AGX19507	B/Auckland/36/2008	2008
AGX19518	B/Wellington/14/2008	2008
AGX16439	B/Auckland/41/2008	2008
AGX16450	B/Brisbane/40/2008	2008
AGX19529	B/Sydney/12/2008	2008
AGX15680	B/Auckland/48/2008	2008
AGX24408	B/Sydney/13/2008	2008
AGX24419	B/Brisbane/30/2008	2008
AGX19540	B/Sydney/65/2008	2008
AGX24430	B/Wellington/19/2008	2008
AGX15691	B/Wellington/16/2008	2008
AGX24441	B/Auckland/63/2008	2008
AGX24452	B/Sydney/24/2008	2008
AGZ60222	B/Christchurch/13/2008	2008
AGX24463	B/Brisbane/34/2008	2008
AIL95037	B/Nicaragua/4871	2008
AGX19551	B/Sydney/91/2008	2008
AGX19562	B/Brisbane/54/2008	2008
AGX15702	B/Auckland/64/2008	2008
AGX15713	B/Brisbane/102/2008	2008
AGX19573	B/Wellington/17/2008	2008
AGX24474	B/Brisbane/48/2008	2008
AGZ60273	B/Christchurch/29/2008	2008
AGX19584	B/Sydney/2002/2008	2008
AGX24485	B/Sydney/69/2008	2008
AGX19595	B/Brisbane/55/2008	2008
AGX24496	B/Brisbane/80/2008	2008
AGX19606	B/Brisbane/138/2008	2008
AGX24507	B/Sydney/520/2008	2008
AGX19617	B/Brisbane/79/2008	2008
AGX19628	B/Sydney/27/2008	2008
AGZ59903	B/Christchurch/18/2008	2008
AGX19639	B/Auckland/91/2008	2008
AGX19650	B/Townsville/1/2008	2008
AGX19661	B/Sydney/95/2008	2008
AGX15724	B/Brisbane/101/2008	2008
AGX19672	B/Wellington/25/2008	2008
AGX19683	B/Victoria/210/2008	2008
AGX24518	B/Brisbane/104/2008	2008
AGX15735	B/Townsville/101/2008	2008
AGX19694	B/Townsville/2/2008	2008
AGX19705	B/Sydney/521/2008	2008
AGX24529	B/Sydney/522/2008	2008
AFN54824	B/Managua/2056.03/2008	2008
AGX19716	B/Sydney/21/2008	2008
AGX24540	B/Auckland/97/2008	2008
AGX24551	B/Sydney/76/2008	2008
AGZ59914	B/Auckland/106/2008	2008
AGX15746	B/Sydney/23/2008	2008
AGX19727	B/Brisbane/100/2008	2008
AGX24562	B/Brisbane/86/2008	2008
AGX24573	B/Wellington/31/2008	2008
AGX24584	B/Sydney/524/2008	2008
AGX24595	B/Victoria/505/2008	2008
AGX19738	B/Auckland/117/2008	2008
AGX19749	B/Brisbane/122/2008	2008
AGX19760	B/Victoria/506/2008	2008
AGX19771	B/Sydney/525/2008	2008
AFN54835	B/Managua/673.02/2008	2008
AGX16461	B/Sydney/34/2008	2008
AGZ59925	B/Wellington/30/2008	2008
AGX19782	B/Victoria/508/2008	2008
AGX19793	B/Brisbane/121/2008	2008
AGX24606	B/Sydney/526/2008	2008
AGX24617	B/Victoria/507/2008	2008
AGX19804	B/Auckland/124/2008	2008
AGX24628	B/Brisbane/118/2008	2008
AGX19815	B/Brisbane/119/2008	2008
AGX15758	B/Victoria/509/2008	2008
AGX16472	B/Brisbane/115/2008	2008
AGX19826	B/Victoria/511/2008	2008
AGX19837	B/Brisbane/120/2008	2008
AGX24639	B/Sydney/35/2008	2008
AGX19848	B/Victoria/513/2008	2008
AGX19859	B/Victoria/514/2008	2008
AGZ59936	B/Auckland/131/2008	2008
AGZ59947	B/Sydney/37/2008	2008
AFN54846	B/Managua/468.01/2008	2008
AGX16483	B/Sydney/50/2008	2008
AGX19870	B/Brisbane/146/2008	2008
AGX24650	B/Auckland/136/2008	2008
AGX24661	B/Brisbane/162/2008	2008
AGX19881	B/Victoria/516/2008	2008
AGX19892	B/Victoria/517/2008	2008
AGX24672	B/Sydney/102/2008	2008
AGX15769	B/Auckland/144/2008	2008
AGX16494	B/Christchurch/99/2008	2008
AGX19903	B/Sydney/538/2008	2008
AGX24683	B/Victoria/224/2008	2008
AIL95048	B/Nicaragua/1976	2008
AGX19914	B/Victoria/521/2008	2008
AGX19925	B/Victoria/520/2008	2008
AGX19936	B/Sydney/539/2008	2008
AFN54857	B/Managua/4982.02/2008	2008
AGZ59958	B/Christchurch/104/2008	2008
AGX19947	B/Sydney/543/2008	2008
AGX24694	B/Sydney/540-a/2008	2008
AGX19958	B/Auckland/84/2008	2008
AGX19969	B/Sydney/84/2008	2008
AGX24705	B/Sydney/45/2008	2008
AGX19980	B/Sydney/548/2008	2008
AGX19991	B/Brisbane/171/2008	2008
AGX20002	B/Victoria/225/2008	2008
AGX24716	B/Sydney/106/2008	2008
AGX24727	B/Victoria/525/2008	2008
AGX24738	B/Victoria/524/2008	2008
AGX24749	B/Victoria/523/2008	2008
AGZ59970	B/Auckland/157/2008	2008
AGZ59981	B/Sydney/49/2008	2008
AGZ59992	B/Auckland/158/2008	2008
AGZ60004	B/Brisbane/167/2008	2008
AGX20013	B/Townsville/202/2008	2008
AGX24760	B/Sydney/105/2008	2008
AGX15780	B/Sydney/110/2008	2008
AGX24771	B/Victoria/526/2008	2008
AGX15791	B/Christchurch/179/2008	2008
AGX24782	B/Auckland/159/2008	2008
AGX15802	B/Brisbane/165/2008	2008
AGX20024	B/Townsville/4/2008	2008
AGX20035	B/Sydney/114/2008	2008
AGX20046	B/Victoria/226/2008	2008
AGX24793	B/Victoria/230/2008	2008
AGX24804	B/Brisbane/168/2008	2008
AGX24815	B/Sydney/111/2008	2008
AGX24826	B/Brisbane/164/2008	2008
AGX20057	B/Townsville/5/2008	2008
AGX20068	B/Townsville/6/2008	2008
AGX24837	B/Sydney/51/2008	2008
AGX20079	B/Brisbane/163/2008	2008
AFN54868	B/Managua/177.02/2008	2008
AHL93207	B/New York/1201/2008	2008
AFH58452	B/Bangladesh/5945/2009	2009
AFH58485	B/Hubei-Wujiagang/158/2009	2009
AHL94885	B/New York/1227/2009	2009
AHL94894	B/New York/1228/2009	2009
AHL93218	B/New York/1202/2009	2009
AHL93229	B/New York/1203/2009	2009
AHL93240	B/New York/1204/2009	2009
AHL93251	B/New York/1205/2009	2009
AHL94905	B/New York/1229/2009	2009
AHL93262	B/New York/1206/2009	2009
AHL93273	B/New York/1207/2009	2009
AHL93328	B/New York/1212/2009	2009
AHL93284	B/New York/1208/2009	2009
AHL93295	B/New York/1209/2009	2009
AHL93339	B/New York/1213/2009	2009
AHL93350	B/New York/1214/2009	2009
AHL93427	B/New York/1221/2009	2009
AHL93306	B/New York/1210/2009	2009
AHL93317	B/New York/1211/2009	2009
AHL93438	B/New York/1222/2009	2009
AHL93361	B/New York/1215/2009	2009
AHL93372	B/New York/1216/2009	2009
AHL93383	B/New York/1217/2009	2009
AHL93394	B/New York/1218/2009	2009
AHL94916	B/New York/1230/2009	2009
AHL93405	B/New York/1219/2009	2009
AER28468	B/Maryland/03/2009	2009
AHL94927	B/New York/1231/2009	2009
AHL93416	B/New York/1220/2009	2009
AHL94938	B/New York/1232/2009	2009
AGX20090	B/Sydney/2/2009	2009
AGX15813	B/Sydney/1/2009	2009
AER28478	B/Michigan/01/2009	2009
AFU34640	B/Wuhan/7/2009	2009
AHL93449	B/New York/1223/2009	2009
AHL93460	B/New York/1224/2009	2009
AGX15824	B/Sydney/4/2009	2009
AGX20101	B/Sydney/3/2009	2009
AHL93471	B/New York/1225/2009	2009
AFU34596	B/Wuhan/4/2009	2009
AFP83017	B/Uganda/MUWRP-115/2009	2009
AFP82981	B/Uganda/MUWRP-136/2009	2009
AFH57969	B/Hong Kong/259/2010	2010
AHL93526	B/New York/1241/2010	2010
AFU34607	B/Ningbo/41/2010	2010
AFR45673	B/Thailand/CU-H1400/2010	2010
AHL93482	B/New York/1235/2009	2010
AFH57958	B/Wisconsin/01/2010	2010
AFR45915	B/Thailand/CU-B2201/2010	2010
AFR45904	B/Thailand/CU-B2271/2010	2010
AGW83038	B/Santa Cruz/18/2010	2010
AGW83021	B/Santa Cruz/29/2010	2010
AFR45893	B/Thailand/CU-B2320/2010	2010
AGW83015	B/Santa Cruz/121/2010	2010
AFP82989	B/Uganda/MUWRP-306/2010	2010
AGY43378	B/India/VD1041860/2010	2010
AGW83029	B/Santa Cruz/781/2010	2010
AFO82907	B/Taiwan/101/2010	2010
AFR45662	B/Thailand/CU-H1896/2010	2010
AEQ39364	B/Managua/5590.04/2010	2010
AFR45882	B/Thailand/CU-B2372/2010	2010
AEQ39298	B/Managua/1873.01/2010	2010
AFR45871	B/Thailand/CU-B2390/2010	2010
AGX20112	B/Christchurch/1/2010	2010
AET50948	B/Managua/1312.01/2010	2010
AET43206	B/Managua/5454.02/2010	2010
AEQ39276	B/Managua/1250.02/2010	2010
AFR45849	B/Thailand/CU-B2504/2010	2010
AFR45860	B/Thailand/CU-B2432/2010	2010
AET43140	B/Managua/2090.02/2010	2010
AET74315	B/Managua/4755.01/2010	2010
AET74356	B/Managua/5926.01/2010	2010
AEQ39287	B/Managua/1361.01/2010	2010
AEQ39265	B/Managua/164.02/2010	2010
AET74282	B/Managua/1017.03/2010	2010
AGX20123	B/Christchurch/1001/2010	2010
AEQ39478	B/Managua/4847.07/2010	2010
AET43184	B/Managua/4834.02/2010	2010
AIL95059	B/Nicaragua/5823	2010
AEY69082	B/Managua/6006.03/2010	2010
AFR45651	B/Thailand/CU-H2132/2010	2010
AGX15835	B/Christchurch/2/2010	2010
AET74271	B/Managua/278.01/2010	2010
AEQ39342	B/Managua/4485.05/2010	2010
AET50981	B/Managua/2826.02/2010	2010
AGX20134	B/Brisbane/1/2010	2010
AGX20145	B/Victoria/503/2010	2010
AGX20156	B/Brisbane/2/2010	2010
AGX20167	B/Victoria/504/2010	2010
AFR45838	B/Thailand/CU-B2660/2010	2010
AIL95081	B/Nicaragua/3758	2010
AET74304	B/Managua/4426.04/2010	2010
AGX20178	B/Brisbane/3/2010	2010
AIL95070	B/Nicaragua/1658	2010
AET50970	B/Managua/1504.03/2010	2010
AIL95092	B/Nicaragua/1976	2010
AET74260	B/Managua/148.02/2010	2010
AET74345	B/Managua/5894.02/2010	2010
AGX20189	B/Sydney/201/2010	2010
AIL95103	B/Nicaragua/4871	2010
AEQ39320	B/Managua/3323.01/2010	2010
AGX20200	B/Sydney/202/2010	2010
AET43129	B/Managua/2037.01/2010	2010
AEQ39309	B/Managua/2630.01/2010	2010
AET74293	B/Managua/4015.05/2010	2010
AGX20211	B/Brisbane/4/2010	2010
AET43195	B/Managua/5227.05/2010	2010
AFR45827	B/Thailand/CU-B3153/2010	2010
AGX20222	B/Victoria/506/2010	2010
AEQ39331	B/Managua/4403.06/2010	2010
AGX20233	B/Victoria/507/2010	2010
AGX15846	B/Brisbane/6/2010	2010
AET43228	B/Managua/5839.01/2010	2010
AET74334	B/Managua/5748.03/2010	2010
AGX20244	B/Brisbane/9/2010	2010
AGX20255	B/Brisbane/8/2010	2010
AER27065	B/Brisbane/60-6/2010	2010
AGX20266	B/Sydney/500/2010	2010
AEP20447	B/Brisbane/60-7/2010	2010
AGX20277	B/Sydney/501/2010	2010
AGX20288	B/Sydney/205/2010	2010
AEQ39353	B/Managua/4942.04/2010	2010
AET43217	B/Managua/5549.04/2010	2010
AGX20299	B/Townsville/1/2010	2010
AGX20310	B/Victoria/508/2010	2010
AGX20321	B/Sydney/5/2010	2010
AGX20332	B/Brisbane/11/2010	2010
AGX20343	B/Victoria/800/2010	2010
AGX20354	B/Victoria/509/2010	2010
AGX20365	B/Brisbane/16/2010	2010
AGX20376	B/Sydney/503/2010	2010
AEO80057	B/Brisbane/60-10/2010	2010
AGX20387	B/Sydney/204/2010	2010
AGY43360	B/India/C117497/2010	2010
AHL93493	B/New York/1238/2010	2010
AFR45640	B/Thailand/CU-H2584/2010	2010
AGX15868	B/Brisbane/19/2010	2010
AGX20398	B/Sydney/206/2010	2010
AET43151	B/Managua/4437.01/2010	2010
AEQ39489	B/Brisbane/60-11/2010	2010
AET50959	B/Managua/1499.02/2010	2010
AFR45728	B/Thailand/CU-C1262/2010	2010
AGX20409	B/Sydney/505/2010	2010
AGY43369	B/India/C117501/2010	2010
AGX15879	B/Brisbane/25/2010	2010
AGX15890	B/Sydney/207/2010	2010
AEP20414	B/Brisbane/60-1/2010	2010
AGX20420	B/Sydney/3/2010	2010
AET43173	B/Managua/4772.01/2010	2010
AEP20436	B/Brisbane/60-4/2010	2010
AEP20458	B/Brisbane/60-12/2010	2010
AGX20431	B/Sydney/506/2010	2010
AGX20442	B/Sydney/4/2010	2010
AGX20453	B/Sydney/208/2010	2010
AET43162	B/Managua/4468.03/2010	2010
AGX20464	B/Sydney/508/2010	2010
AGX20475	B/Brisbane/24/2010	2010
AGY43333	B/India/C117504/2010	2010
AGX20486	B/Sydney/509/2010	2010
AGX15901	B/Townsville/4/2010	2010
AGX20497	B/Sydney/6/2010	2010
AGX20508	B/Sydney/507/2010	2010
AGZ60015	B/Brisbane/26/2010	2010
AGX20519	B/Sydney/7/2010	2010
AGX20530	B/Townsville/5/2010	2010
AEO80046	B/Brisbane/60-9/2010	2010
AGX20541	B/Brisbane/28/2010	2010
AGX20552	B/Brisbane/31/2010	2010
AER27043	B/Brisbane/60-2/2010	2010
AGX20563	B/Sydney/1/2010	2010
AGX20574	B/Brisbane/33/2010	2010
AFR45629	B/Thailand/CU-H2738/2010	2010
AGX20585	B/Victoria/661/2010	2010
AEP20425	B/Brisbane/60-3/2010	2010
AGX20596	B/Sydney/2/2010	2010
AGX20607	B/Brisbane/34/2010	2010
AGZ60026	B/Brisbane/39/2010	2010
AHL93504	B/New York/1239/2010	2010
AGX15912	B/Brisbane/37/2010	2010
AGY43342	B/India/C117519/2010	2010
AER27054	B/Brisbane/60-5/2010	2010
AGX84881	B/Tennessee/F2005/2010	2010
AFR45717	B/Thailand/CU-C1451/2010	2010
AHL93515	B/New York/1240/2010	2010
AGX84847	B/Tennessee/F2007A/2010	2010
AGX20618	B/Brisbane/38/2010	2010
AGX20629	B/Victoria/512/2010	2010
AGX15923	B/Brisbane/40/2010	2010
AGX20640	B/Sydney/10/2010	2010
AGX20651	B/Brisbane/41/2010	2010
AGX20662	B/Sydney/512/2010	2010
AGY43351	B/India/C117528/2010	2010
AHL93537	B/New York/1242/2010	2010
AHL93559	B/New York/1244/2010	2010
AHL93548	B/New York/1243/2010	2010
ANM72100	B/Rochester/0027/2011	2011
AET80623	B/Georgia/01/2011	2011
AFR45816	B/Thailand/CU-B4504/2011	2011
AGX20673	B/Brisbane/2/2011	2011
AGI64099	B/North Carolina/03/2011	2011
AGI64029	B/North Carolina/20/2011	2011
QFQ93715	B/Singapore/DMS1481/2011	2011
AHL93570	B/New York/1245/2011	2011
AGX84870	B/Tennessee/F2013/2011	2011
AGX20684	B/Townsville/1/2011	2011
AGI64172	B/North Carolina/22/2011	2011
AGX84892	B/Tennessee/F2013A/2011	2011
QFQ93326	B/Singapore/DMS1486/2011	2011
QFQ93726	B/Singapore/DMS1483/2011	2011
AGX20695	B/Brisbane/4/2011	2011
AHL93581	B/New York/1246/2011	2011
QFQ93327	B/Singapore/DMS1488/2011	2011
QFQ93328	B/Singapore/DMS1489/2011	2011
AHZ41775	B/New York/1311/2011	2011
AGI64685	B/Virginia/01/2011	2011
AGX24848	B/Victoria/500/2011	2011
AHL93592	B/New York/1247/2011	2011
AHL93603	B/New York/1248/2011	2011
AHL93614	B/New York/1249/2011	2011
AHL94949	B/New York/1307/2011	2011
AHL94960	B/New York/1308/2011	2011
AGI64121	B/North Carolina/04/2011	2011
AHL93625	B/New York/1250/2011	2011
AHL93636	B/New York/1251/2011	2011
AHL93647	B/New York/1252/2011	2011
AHZ41786	B/New York/1312/2011	2011
AHL93691	B/New York/1256/2011	2011
AGI64834	B/Virginia/04/2011	2011
AHL93658	B/New York/1253/2011	2011
AHL93669	B/New York/1254/2011	2011
AHL93735	B/New York/1260/2011	2011
AHL93790	B/New York/1265/2011	2011
AHL93702	B/New York/1257/2011	2011
AHL93713	B/New York/1258/2011	2011
AHL93724	B/New York/1259/2011	2011
AHL93768	B/New York/1263/2011	2011
AHL93680	B/New York/1255/2011	2011
AHL93757	B/New York/1262/2011	2011
AHL93779	B/New York/1264/2011	2011
AGX84903	B/Tennessee/F2028/2011	2011
AHL93746	B/New York/1261/2011	2011
AHL93801	B/New York/1266/2011	2011
AGI64845	B/Virginia/05/2011	2011
AFR45805	B/Thailand/CU-B4585/2011	2011
AGX20706	B/Victoria/501/2011	2011
AGX20717	B/Brisbane/6/2011	2011
AHL93812	B/New York/1267/2011	2011
AHL93823	B/New York/1268/2011	2011
AGI64157	B/North Carolina/18/2011	2011
AGX20728	B/South Auckland/1/2011	2011
AGX84859	B/Tennessee/F2028A/2011	2011
AHL93834	B/New York/1269/2011	2011
AHL93867	B/New York/1272/2011	2011
AHL93845	B/New York/1270/2011	2011
AHL93856	B/New York/1271/2011	2011
AHL93878	B/New York/1273/2011	2011
AHZ41797	B/New York/1313/2011	2011
AGX20739	B/Sydney/4/2011	2011
AFF18537	B/Boston/DB01/2011	2011
AFR45618	B/Thailand/CU-H2933/2011	2011
AHL93889	B/New York/1274/2011	2011
QFQ93329	B/Singapore/DMS1493/2011	2011
QFQ93330	B/Singapore/DMS1495/2011	2011
AHL93900	B/New York/1275/2011	2011
AHL93922	B/New York/1277/2011	2011
AHZ41808	B/New York/1314/2011	2011
AGI64513	B/Virginia/03/2011	2011
AHL93933	B/New York/1278/2011	2011
AHL93911	B/New York/1276/2011	2011
AGI64183	B/North Carolina/23/2011	2011
AGX15934	B/Brisbane/10/2011	2011
AHL93977	B/New York/1283/2011	2011
AHL93988	B/New York/1284/2011	2011
AHL93944	B/New York/1279/2011	2011
AGI64946	B/Utah/03/2011	2011
AGX84914	B/Tennessee/F2060c59/2011	2011
AHL93999	B/New York/1285/2011	2011
AHL93966	B/New York/1282/2011	2011
QFQ93331	B/Singapore/DMS1497/2011	2011
QFQ93332	B/Singapore/DMS1498/2011	2011
AHL93955	B/New York/1280/2011	2011
AGX20750	B/Brisbane/13/2011	2011
AGX24859	B/Townsville/2/2011	2011
AHZ41819	B/New York/1315/2011	2011
ANM72107	B/Rochester/F157/2011	2011
AGI64727	B/Missouri/03/2011	2011
AGX15945	B/Sydney/47/2011	2011
AGX20761	B/Brisbane/14/2011	2011
AHL94010	B/New York/1286/2011	2011
AGI64280	B/Texas/07/2011	2011
AGI64894	B/Washington/04/2011	2011
AGX84925	B/Tennessee/F2060c59A/2011	2011
AHL94979	B/New York/1310/2011	2011
AHL94021	B/New York/1287/2011	2011
AHL94032	B/New York/1288/2011	2011
AGI64300	B/Maine/05/2011	2011
AHL94054	B/New York/1290/2011	2011
AGX20772	B/Brisbane/15/2011	2011
AHL94043	B/New York/1289/2011	2011
AHL94065	B/New York/1291/2011	2011
AGI64255	B/Nevada/11/2011	2011
AGI64263	B/Nevada/12/2011	2011
AHL94076	B/New York/1292/2011	2011
AHL94087	B/New York/1293/2011	2011
AHL94118	B/New York/1296/2011	2011
AHL94096	B/New York/1294/2011	2011
AHL94107	B/New York/1295/2011	2011
AHZ41830	B/New York/1316/2011	2011
AFE00365	B/Boston/DB02/2011	2011
AGZ60038	B/South Auckland/2/2011	2011
AHL94129	B/New York/1297/2011	2011
AHL94140	B/New York/1298/2011	2011
AFR45706	B/Thailand/CU-C1768/2011	2011
AHZ41841	B/New York/1317/2011	2011
AGX20783	B/Sydney/6/2011	2011
QFQ93333	B/Singapore/DMS1499/2011	2011
AHL94162	B/New York/1300/2011	2011
AHL94151	B/New York/1299/2011	2011
ANJ61468	B/Rochester/F134/2011	2011
AHL94195	B/New York/1303/2011	2011
QFQ93334	B/Singapore/DMS1503/2011	2011
AHZ41852	B/New York/1318/2011	2011
AHL94173	B/New York/1301/2011	2011
AHL94215	B/New York/1305/2011	2011
AHL94184	B/New York/1302/2011	2011
AHL94225	B/New York/1306/2011	2011
AGX20794	B/Townsville/4/2011	2011
AEL79526	B/Singapore/1/2011	2011
AEL79527	B/Singapore/5/2011	2011
AHL94206	B/New York/1304/2011	2011
QFQ93335	B/Singapore/DMS1508/2011	2011
AHL94236	B/New York/1323/2011	2011
AHL94258	B/New York/1325/2011	2011
AFF18546	B/Boston/DB03/2011	2011
AHL94247	B/New York/1324/2011	2011
AGX20805	B/South Auckland/3/2011	2011
AGX20816	B/Sydney/8/2011	2011
AGX15956	B/Townsville/5/2011	2011
AGX20827	B/Sydney/9/2011	2011
AGX20838	B/Sydney/501/2011	2011
AGX20849	B/Victoria/503/2011	2011
AGX20860	B/Wellington/2/2011	2011
QFQ93737	B/Singapore/DMS1514/2011	2011
AGX20871	B/Sydney/502/2011	2011
AGX20882	B/Brisbane/18/2011	2011
AGX20893	B/Auckland/7/2011	2011
AGX20904	B/Brisbane/32/2011	2011
AGX20915	B/Sydney/503/2011	2011
AGX20926	B/Victoria/506/2011	2011
AGX20937	B/Wellington/5/2011	2011
AGX20948	B/Brisbane/29/2011	2011
AGX20959	B/Victoria/508/2011	2011
AGX20970	B/Sydney/504/2011	2011
AGX24870	B/South Auckland/5/2011	2011
AGX15967	B/Sydney/22/2011	2011
AGX20981	B/Townsville/6/2011	2011
AGX15978	B/South Auckland/12/2011	2011
AGX20992	B/Wellington/8/2011	2011
AGX21003	B/Victoria/509/2011	2011
AGX15989	B/Waikato/7/2011	2011
AGX21014	B/Sydney/12/2011	2011
AGX21025	B/Christchurch/101/2011	2011
AGX21036	B/Victoria/511/2011	2011
AGX16000	B/Brisbane/54/2011	2011
AGX21047	B/Sydney/32/2011	2011
AGX21058	B/Waikato/13/2011	2011
AGX21069	B/Auckland/27/2011	2011
AGX21080	B/Victoria/4/2011	2011
AGX21089	B/Waikato/10/2011	2011
AGX21100	B/Townsville/8/2011	2011
AGX21111	B/Sydney/200/2011	2011
AGX21122	B/Wellington/26/2011	2011
AGX21133	B/Victoria/520/2011	2011
AGX21144	B/Sydney/201/2011	2011
AGX21155	B/Brisbane/64/2011	2011
AGX21166	B/Christchurch/25/2011	2011
AGX21177	B/Victoria/9/2011	2011
AGX21188	B/Wellington/34/2011	2011
AGX21199	B/Townsville/10/2011	2011
AGX21210	B/Victoria/525/2011	2011
AGX21221	B/Sydney/31/2011	2011
QFQ93336	B/Singapore/DMS1527/2011	2011
AGX21232	B/Sydney/19/2011	2011
AFR45607	B/Thailand/CU-H3002/2011	2011
AGX16011	B/Brisbane/70/2011	2011
AGX21243	B/Auckland/44/2011	2011
AGX21254	B/Victoria/17/2011	2011
AGX21265	B/Townsville/15/2011	2011
AGX21276	B/Sydney/206/2011	2011
AGX21287	B/Victoria/531/2011	2011
AGX21298	B/Auckland/53/2011	2011
AGX21309	B/Brisbane/68/2011	2011
AGX21320	B/Victoria/804/2011	2011
AGX21331	B/Sydney/44/2011	2011
AGX21342	B/Brisbane/76/2011	2011
AGX21353	B/Christchurch/33/2011	2011
AGX21364	B/Victoria/25/2011	2011
AGX21375	B/Sydney/20/2011	2011
AGX21386	B/Victoria/827/2011	2011
AGX21397	B/Brisbane/84/2011	2011
AGX21408	B/Christchurch/42/2011	2011
AGX21419	B/Sydney/53/2011	2011
AGX21430	B/Victoria/829/2011	2011
AGX21441	B/Brisbane/94/2011	2011
AGX21452	B/Victoria/38/2011	2011
AFR45794	B/Thailand/CU-B5522/2011	2011
AGX21463	B/Brisbane/93/2011	2011
AFR45596	B/Thailand/CU-H3052/2011	2011
AGX21474	B/Auckland/65/2011	2011
AGX21485	B/Sydney/33/2011	2011
AGX21496	B/Victoria/834/2011	2011
AGX21507	B/Victoria/46/2011	2011
QFQ93337	B/Singapore/DMS1529/2011	2011
QFQ93338	B/Singapore/DMS1530/2011	2011
AGX21518	B/Sydney/513/2011	2011
AGX21529	B/Victoria/48/2011	2011
AGX21540	B/Brisbane/99/2011	2011
AGX21551	B/Christchurch/54/2011	2011
AGX21562	B/Auckland/66/2011	2011
AGX21573	B/Sydney/515/2011	2011
AGX21584	B/Brisbane/108/2011	2011
AFR45783	B/Thailand/CU-B5671/2011	2011
AGX21595	B/Victoria/842/2011	2011
QFQ93339	B/Singapore/DMS1534/2011	2011
QFQ93748	B/Singapore/DMS1532/2011	2011
AGX21606	B/Auckland/71/2011	2011
AGX21616	B/Sydney/516/2011	2011
AFR45772	B/Thailand/CU-B5734/2011	2011
AGX21627	B/Townsville/26/2011	2011
AGX21638	B/Victoria/54/2011	2011
AGX24881	B/Brisbane/112/2011	2011
AGX16022	B/Brisbane/111/2011	2011
AGX21649	B/Victoria/855/2011	2011
QFQ93340	B/Singapore/DMS1542/2011	2011
QFQ93341	B/Singapore/DMS1545/2011	2011
QFQ93342	B/Singapore/DMS1546/2011	2011
AGX21660	B/Brisbane/117/2011	2011
AGX21671	B/Sydney/34/2011	2011
AGX21682	B/Victoria/593/2011	2011
QFQ93343	B/Singapore/DMS1548/2011	2011
AGX21693	B/Auckland/73/2011	2011
AGX21704	B/Brisbane/119/2011	2011
QFQ93344	B/Singapore/DMS1551/2011	2011
AGX24892	B/Brisbane/121/2011	2011
AXE73192	B/Hong Kong/8038/2011	2011
AFR45761	B/Thailand/CU-B5910/2011	2011
QFQ93759	B/Singapore/DMS1555/2011	2011
QFQ93770	B/Singapore/DMS1557/2011	2011
QFQ93781	B/Singapore/DMS1559/2011	2011
AGX21715	B/Brisbane/124/2011	2011
QFQ93345	B/Singapore/DMS1562/2011	2011
QFQ93792	B/Singapore/DMS1561/2011	2011
AGX24903	B/Brisbane/125/2011	2011
QFQ93346	B/Singapore/DMS1565/2011	2011
QFQ93347	B/Singapore/DMS1569/2011	2011
QFQ93803	B/Singapore/DMS1566/2011	2011
QFQ93348	B/Singapore/DMS1573/2011	2011
AGX21726	B/Victoria/859/2011	2011
QFQ93349	B/Singapore/DMS1576/2011	2011
QFQ93350	B/Singapore/DMS1579/2011	2011
QFQ93814	B/Singapore/DMS1577/2011	2011
AFO82908	B/Taiwan/94543/2011	2011
QFQ93351	B/Singapore/DMS1588/2011	2011
QFQ93825	B/Singapore/DMS1587/2011	2011
AFO82909	B/Taiwan/94564/2011	2011
QFQ93352	B/Singapore/DMS1604/2011	2011
QFQ93353	B/Singapore/DMS1606/2011	2011
QFQ93354	B/Singapore/DMS1613/2011	2011
QFQ93355	B/Singapore/DMS1615/2011	2011
QFQ93356	B/Singapore/DMS1617/2011	2011
QFQ93357	B/Singapore/DMS1621/2011	2011
QFQ93358	B/Singapore/DMS1624/2011	2011
QFQ93359	B/Singapore/DMS1625/2011	2011
QFQ93836	B/Singapore/DMS1626/2011	2011
AGL05690	B/Wisconsin/03/2012	2012
QIA50804	B/Massachusetts/2/2012 BX-51C	2012
AFO82911	B/Taiwan/94748/2012	2012
AHL94268	B/New York/1329/2012	2012
QFQ93847	B/Singapore/DMS1845/2012	2012
QFQ93858	B/Singapore/DMS1849/2012	2012
QFQ93869	B/Singapore/DMS1855/2012	2012
AML29019	B/Brisbane/2/2012	2012
QFQ93880	B/Singapore/DMS1863/2012	2012
AML29008	B/Tasmania/1/2012	2012
QFQ93891	B/Singapore/DMS1877/2012	2012
AML29107	B/Perth/14/2012	2012
QFQ93902	B/Singapore/DMS1883/2012	2012
QFQ93913	B/Singapore/DMS1884/2012	2012
AFO82910	B/Taiwan/94786/2012	2012
AML29305	B/Singapore/5/2012	2012
AML29316	B/Singapore/17/2012	2012
AML29085	B/Sydney/3/2012	2012
QFQ93924	B/Singapore/DMS1889/2012	2012
AFR45750	B/Thailand/CU-B6078/2012	2012
AML29327	B/Singapore/6/2012	2012
AML29096	B/Sydney/5/2012	2012
QFQ93935	B/Singapore/DMS1901/2012	2012
QFQ93946	B/Singapore/DMS1904/2012	2012
AGW82959	B/Santa Cruz/96/2012	2012
AHL94279	B/New York/1330/2012	2012
AHL94289	B/New York/1331/2012	2012
AHL94311	B/New York/1333/2012	2012
AML29118	B/Perth/24/2012	2012
AGW83006	B/Santa Cruz/28/2012	2012
AHL94300	B/New York/1332/2012	2012
AGW83047	B/Santa Cruz/98/2012	2012
AML29063	B/Perth/502/2012	2012
AHL94322	B/New York/1334/2012	2012
AHL94333	B/New York/1335/2012	2012
AML29338	B/Singapore/4/2012	2012
AHZ41863	B/New York/1385/2012	2012
AML29030	B/Victoria/503/2012	2012
QFQ93957	B/Singapore/DMS1916/2012	2012
AFR45739	B/Thailand/CU-B6096/2012	2012
AHZ41874	B/New York/1386/2012	2012
AHL94344	B/New York/1336/2012	2012
AHL94355	B/New York/1337/2012	2012
AGW83055	B/Santa Cruz/761/2012	2012
AHL94366	B/New York/1338/2012	2012
AHL94377	B/New York/1339/2012	2012
AML29074	B/Sydney/1/2012	2012
AHL94388	B/New York/1340/2012	2012
QFQ93968	B/Singapore/DMS1925/2012	2012
QFQ93979	B/Singapore/DMS1942/2012	2012
AHL94410	B/New York/1342/2012	2012
AHL94399	B/New York/1341/2012	2012
AHL94421	B/New York/1343/2012	2012
AML45493	B/Victoria/506/2012	2012
AML29041	B/Brisbane/6/2012	2012
AHL94432	B/New York/1344/2012	2012
AHL94443	B/New York/1345/2012	2012
AHL94454	B/New York/1346/2012	2012
QFQ93990	B/Singapore/DMS1944/2012	2012
AHL94465	B/New York/1347/2012	2012
AML29162	B/Sydney/6/2012	2012
AHL94509	B/New York/1351/2012	2012
AIG93932	B/Thailand/CU-B6148/2012	2012
AML29651	B/Auckland/2/2012	2012
AHL94498	B/New York/1350/2012	2012
AHL94586	B/New York/1358/2012	2012
AML29151	B/Brisbane/9/2012	2012
QFQ94001	B/Singapore/DMS1949/2012	2012
AHL94476	B/New York/1348/2012	2012
AHL94487	B/New York/1349/2012	2012
AHL94520	B/New York/1352/2012	2012
AHL94597	B/New York/1359/2012	2012
AHL94542	B/New York/1354/2012	2012
AHL94575	B/New York/1357/2012	2012
AHL94531	B/New York/1353/2012	2012
AML29129	B/Perth/48/2012	2012
AHL94553	B/New York/1355/2012	2012
AML29525	B/Perth/50/2012	2012
AGW83064	B/Santa Cruz/194/2012	2012
AHL94608	B/New York/1361/2012	2012
AML29052	B/Tasmania/2/2012	2012
AHL94564	B/New York/1356/2012	2012
AHL94619	B/New York/1362/2012	2012
AHL94629	B/New York/1363/2012	2012
AGW83071	B/Santa Cruz/706/2012	2012
AHL94673	B/New York/1367/2012	2012
AML29140	B/Brisbane/14/2012	2012
AML29437	B/Perth/53/2012	2012
AHL94695	B/New York/1369/2012	2012
QFQ94012	B/Singapore/DMS1968/2012	2012
AHL94684	B/New York/1368/2012	2012
AHL94640	B/New York/1364/2012	2012
AHL94662	B/New York/1366/2012	2012
AML29184	B/Brisbane/20/2012	2012
AHL94706	B/New York/1370/2012	2012
AML29448	B/Perth/54/2012	2012
AHL94651	B/New York/1365/2012	2012
AHL94761	B/New York/1375/2012	2012
AHL94717	B/New York/1371/2012	2012
AHL94782	B/New York/1377/2012	2012
AHL94739	B/New York/1373/2012	2012
AHL94750	B/New York/1374/2012	2012
AML29217	B/South Auckland/3/2012	2012
QFQ94023	B/Singapore/DMS1974/2012	2012
AHL94728	B/New York/1372/2012	2012
AML29536	B/Perth/63/2012	2012
AML32586	B/Victoria/509/2012	2012
AHL94771	B/New York/1376/2012	2012
QFQ94034	B/Singapore/DMS1978/2012	2012
AML29662	B/Auckland/3/2012	2012
AML29459	B/Perth/68/2012	2012
AHL94802	B/New York/1379/2012	2012
AML29728	B/Auckland/4/2012	2012
QFQ94045	B/Singapore/DMS1987/2012	2012
AHL94822	B/New York/1381/2012	2012
AHL94832	B/New York/1382/2012	2012
AIG93933	B/Thailand/CU-B6240/2012	2012
AML28925	B/Waikato/1/2012	2012
AHL94841	B/New York/1383/2012	2012
QFQ94056	B/Singapore/DMS1993/2012	2012
QFQ94067	B/Singapore/DMS1994/2012	2012
AML29585	B/Sydney/203/2012	2012
AML29596	B/Sydney/8/2012	2012
AML29173	B/South Australia/17/2012	2012
AML29349	B/Singapore/15/2012	2012
QFQ94078	B/Singapore/DMS2006/2012	2012
QFQ94089	B/Singapore/DMS2007/2012	2012
AML29228	B/South Auckland/4/2012	2012
AML29360	B/Singapore/7/2012	2012
AML29563	B/South Auckland/7/2012	2012
AML29470	B/Perth/84/2012	2012
AML29481	B/Perth/88/2012	2012
AML29371	B/Singapore/8/2012	2012
AML29382	B/Singapore/9/2012	2012
AML29393	B/Singapore/10/2012	2012
QFQ94100	B/Singapore/DMS2017/2012	2012
QFQ94111	B/Singapore/DMS2019/2012	2012
AML29404	B/Singapore/11/2012	2012
AIG93934	B/Thailand/CU-B6257/2012	2012
AML29272	B/South Auckland/5/2012	2012
QFQ94122	B/Singapore/DMS2027/2012	2012
QFQ94133	B/Singapore/DMS2028/2012	2012
AML29283	B/South Auckland/6/2012	2012
AML29415	B/Singapore/14/2012	2012
AML29574	B/South Auckland/8/2012	2012
AML29195	B/Victoria/3/2012	2012
AML29294	B/Wellington/9/2012	2012
QFQ94144	B/Singapore/DMS2035/2012	2012
AML29492	B/Perth/114/2012	2012
AML29503	B/Perth/115/2012	2012
AHL94852	B/New York/1384/2012	2012
AML29206	B/Victoria/4/2012	2012
AML29673	B/Perth/121/2012	2012
AHZ36988	B/Nicaragua/AGB2-33/2012	2012
AML29684	B/Perth/123/2012	2012
AML29706	B/Brisbane/54/2012	2012
AML30745	B/South Auckland/9/2012	2012
AML29239	B/Victoria/6/2012	2012
AML29629	B/Perth/198/2012	2012
QFQ94155	B/Singapore/DMS2045/2012	2012
AML29250	B/Victoria/7/2012	2012
AML30569	B/South Auckland/10/2012	2012
AML32219	B/Singapore/22/2012	2012
AML29261	B/Victoria/8/2012	2012
AML30580	B/South Auckland/11/2012	2012
AML30756	B/South Auckland/12/2012	2012
AML32230	B/Singapore/24/2012	2012
AML29640	B/Perth/212/2012	2012
AML30591	B/South Auckland/13/2012	2012
AML30602	B/South Auckland/14/2012	2012
AML28936	B/South Auckland/16/2012	2012
AML30613	B/South Auckland/15/2012	2012
AML29695	B/Perth/227/2012	2012
AML30624	B/South Auckland/17/2012	2012
[truncated: 9,102 more rows]

## Sheet: IBV HA
Accession	Strain	Year
AAA43700	B/Lee/40	1940
AAA43716	B/Lee/1940	1940
ABG85178	B/Lee/1940	1940
ABG85167	B/Lee/1940	1940
AFH57854	B/Lee/1940	1940
AHI97182	B/Russia/69	1969
ABQ81842	B/Russia/69	1969
ABF21280	B/Hong_Kong/05/1972	1972
AAA43717	B/Hong_Kong/8/73	1973
CAA25425	B/Singapore/222/79	1979
AAA43702	B/Oregon/5/80	1980
AAA43698	B/England/222/82	1982
ABF21279	B/Ann_Arbor/1/1986	1986
CAA37262	B/Beijing/1/1987	1987
AAA43697	B/Victoria/2/87	1987
ABL77244	B/Victoria/02/1987	1987
ABL77255	B/Yamagata/16/1988	1988
ABN50602	B/Texas/37/1988	1988
AAD42315	B/Nashville/6/89	1989
AAD42309	B/Memphis/3/89	1989
ABL77266	B/Hong_Kong/22/1989	1989
AAU94696	B/Panama/45/1990	1990
ABN50613	B/Bangkok/153/1990	1990
ABN50624	B/Bangkok/163/1990	1990
ABN58661	B/Czechoslovakia/69/1990	1990
AFH57986	B/Panama/45/1990	1990
ABL76694	B/Panama/45/1990	1990
AAU94697	B/Nashville/45/91	1991
AAD42316	B/Houston/1/91	1991
ABN51195	B/Texas/14/1991	1991
ABN51184	B/New_York/39/1991	1991
ABN50635	B/Cordoba/2979/1991	1991
ABL77277	B/Singapore/04/1991	1991
AAD42318	B/Sichuan/8/92	1992
AAD42319	B/Houston/1/92	1992
AAU94698	B/Guangzhou/86/92	1992
ABL77288	B/Hong_Kong/03/1992	1992
ABN50646	B/Alaska/03/1992	1992
ABL77299	B/Oita/15/1992	1992
AAD42320	B/Houston/2/93	1993
AAD44188	B/Nanchang/26/93	1993
ABL77332	B/Mie/01/1993	1993
AAD42322	B/Memphis/5/93	1993
ABL77310	B/Connecticut/07/1993	1993
AHL91178	B/New_York/1000/1993	1993
ABL77321	B/Hong_Kong/02/1993	1993
AHL91189	B/New_York/1001/1993	1993
AHL91200	B/New_York/1002/1993	1993
AHL91211	B/New_York/1003/1993	1993
ABN50657	B/New_York/24/1993	1993
AAU94699	B/Nanchang/195/94	1994
AAU94700	B/Nanchang/560/94	1994
ABL76991	B/Ann_Arbor/1994	1994
ABL77354	B/Wellington/01/1994	1994
ABN50701	B/Johannesburg/06/1994	1994
AAU94701	B/Nanchang/630/94	1994
ACR15721	B/Harbin/7/1994	1994
ABN50668	B/Bangkok/141/1994	1994
ABN50679	B/Bangkok/143/1994	1994
ABN50712	B/Singapore/11/1994	1994
ABL77343	B/Taiwan/1197/1994	1994
ABR15995	B/Lisbon/02/1994	1994
ABN50690	B/California/02/1994	1994
AAU94702	B/Nanchang/3/95	1995
AAU94703	B/Nanchang/15/95	1995
AAD42311	B/Memphis/18/95	1995
ABL76936	B/Russia/22/1995	1995
ABL77365	B/California/01/1995	1995
ABN50723	B/Indiana/01/1995	1995
ABL77376	B/Connecticut/02/1995	1995
AHL91222	B/New_York/1004/1995	1995
AHL91255	B/New_York/1007/1995	1995
AHL91266	B/New_York/1008/1995	1995
AHL91233	B/New_York/1005/1995	1995
AHL91244	B/New_York/1006/1995	1995
ABR16006	B/California/02/1995	1995
AHL91277	B/New_York/1009/1995	1995
AHL91288	B/New_York/1010/1995	1995
AHL91299	B/New_York/1011/1995	1995
AHL91321	B/New_York/1013/1995	1995
AHL91310	B/New_York/1012/1995	1995
AFJ80128	B/Malaysia/06535/1995	1995
AAD42325	B/Memphis/19/96	1996
AAD42326	B/Nashville/3/96	1996
AAU94704	B/Houston/2/96	1996
AAU94705	B/Memphis/21/96	1996
AAU94706	B/Nanchang/20/96	1996
AGL06048	B/Memphis/20/1996	1996
AGL06071	B/Memphis/20/1996	1996
AGL06074	B/Memphis/20/1996	1996
ABL76958	B/Hong_Kong/70/1996	1996
AAD44191	B/Nanchang/6/96	1996
ATG29731	B/Hong_Kong/CUHK2829/1996	1996
ATG29732	B/Hong_Kong/CUHK3445/1996	1996
ATG29728	B/Hong_Kong/CUHK10522/1996	1996
ATG29730	B/Hong_Kong/CUHK3469/1996	1996
ATG29776	B/Hong_Kong/CUHK3472/1996	1996
ATG29777	B/Hong_Kong/CUHK10610/1996	1996
ATG29778	B/Hong_Kong/CUHK3331/1996	1996
ATG29555	B/Hong_Kong/CUHK10649/1996	1996
ATG29621	B/Hong_Kong/CUHK10549/1996	1996
ATG29637	B/Hong_Kong/CUHK10656/1996	1996
ATG29688	B/Hong_Kong/CUHK10669/1996	1996
ATG29699	B/Hong_Kong/CUHK10724/1996	1996
ATG29705	B/Hong_Kong/CUHK10701/1996	1996
AHL91332	B/New_York/1014/1996	1996
AHL91343	B/New_York/1015/1996	1996
AHL91354	B/New_York/1016/1996	1996
ATG29664	B/Hong_Kong/CUHK10966/1996	1996
ATG29620	B/Hong_Kong/CUHK10823/1996	1996
ATG29729	B/Hong_Kong/CUHK10806/1996	1996
ATG29622	B/Hong_Kong/CUHK18268/1996	1996
ATG29584	B/Hong_Kong/CUHK18357/1996	1996
ATG29662	B/Hong_Kong/CUHK21776/1996	1996
ATG29562	B/Hong_Kong/CUHK21897/1996	1996
ATG29609	B/Hong_Kong/CUHK26127/1996	1996
ATG29789	B/Hong_Kong/CUHK29160/1996	1996
ATG29791	B/Hong_Kong/CUHK28577/1996	1996
AFJ80139	B/Malaysia/10837/1996	1996
AFJ80150	B/Malaysia/10928/1996	1996
ABL76705	B/Alaska/12/1996	1996
AFJ80172	B/Malaysia/11087/1996	1996
AFJ80194	B/Malaysia/11185/1996	1996
AAD44192	B/Nanchang/5/97	1997
AAU94708	B/Nanchang/4/97	1997
AAU94709	B/Nanchang/15/97	1997
AAK70484	B/Switzerland/4291/97	1997
AAK70485	B/Switzerland/4291/97	1997
AAD42313	B/Memphis/10/97	1997
AAD42314	B/Memphis/12/97	1997
ABL76969	B/Osaka/547/1997	1997
AAP22109	B/Memphis/12/97	1997
AAU94707	B/Nanchang/2/97	1997
ATG29762	B/Hong_Kong/CUHK532/1997	1997
ATG29585	B/Hong_Kong/CUHK460/1997	1997
ABL76254	B/Houston/B56/1997	1997
ATG29660	B/Hong_Kong/CUHK653/1997	1997
ATG29692	B/Hong_Kong/CUHK740/1997	1997
ATG29548	B/Hong_Kong/CUHK954/1997	1997
ATG29763	B/Hong_Kong/CUHK939/1997	1997
ATG29733	B/Hong_Kong/CUHK721/1997	1997
AHL91365	B/New_York/1017/1997	1997
ABN50382	B/Houston/B57/1997	1997
ABN50393	B/Houston/B58/1997	1997
ABN50404	B/Houston/B59/1997	1997
AHL91376	B/New_York/1018/1997	1997
ABL76265	B/Houston/B61/1997	1997
ABN59445	B/Houston/B60/1997	1997
ATG29737	B/Hong_Kong/CUHK4261/1997	1997
ATG29738	B/Hong_Kong/CUHK4304/1997	1997
ATG29761	B/Hong_Kong/CUHK4232/1997	1997
ATG29693	B/Hong_Kong/CUHK4008/1997	1997
ATG29689	B/Hong_Kong/CUHK4187/1997	1997
ATG29690	B/Hong_Kong/CUHK4259/1997	1997
ATG29691	B/Hong_Kong/CUHK4022/1997	1997
ATG29661	B/Hong_Kong/CUHK4029/1997	1997
ATG29665	B/Hong_Kong/CUHK4372/1997	1997
ATG29610	B/Hong_Kong/CUHK4120/1997	1997
ATG29618	B/Hong_Kong/CUHK4348/1997	1997
ABL76276	B/Houston/B63/1997	1997
AAU94711	B/Nanchang/7/98	1998
AAU94712	B/Nanchang/12/98	1998
ABL76947	B/Bucharest/311/1998	1998
ABL76980	B/Singapore/31/1998	1998
ABL77002	B/Georgia/04/1998	1998
ABL77013	B/Singapore/22/1998	1998
AAU00999	B/Beijing/76/98	1998
AAU94710	B/Nanchang/6/98	1998
AFJ80238	B/Malaysia/15048/1998	1998
ABN50503	B/Yamanashi/166/1998	1998
ABN50734	B/Romania/318/1998	1998
ABL76287	B/Houston/B65/1998	1998
ATG29619	B/Hong_Kong/CUHK16076/1998	1998
ATG29578	B/Hong_Kong/CUHK15855/1998	1998
ATG29576	B/Hong_Kong/CUHK16087/1998	1998
ATG29553	B/Hong_Kong/CUHK15535/1998	1998
ATG29563	B/Hong_Kong/CUHK15517/1998	1998
ATG29759	B/Hong_Kong/CUHK16057/1998	1998
ATG29735	B/Hong_Kong/CUHK15890/1998	1998
ATG29760	B/Hong_Kong/CUHK16801/1998	1998
ATG29790	B/Hong_Kong/CUHK16792/1998	1998
ATG29570	B/Hong_Kong/CUHK16551/1998	1998
ATG29577	B/Hong_Kong/CUHK16854/1998	1998
ATG29586	B/Hong_Kong/CUHK17239/1998	1998
ATG29587	B/Hong_Kong/CUHK16953/1998	1998
ATG29607	B/Hong_Kong/CUHK16575/1998	1998
ATG29638	B/Hong_Kong/CUHK16364/1998	1998
ATG29608	B/Hong_Kong/CUHK17605/1998	1998
ATG29764	B/Hong_Kong/CUHK17447/1998	1998
ATG29768	B/Hong_Kong/CUHK18025/1998	1998
ATG29736	B/Hong_Kong/CUHK17459/1998	1998
ATG29734	B/Hong_Kong/CUHK18654/1998	1998
ATG29727	B/Hong_Kong/CUHK18145/1998	1998
ATG29810	B/Hong_Kong/CUHK18618/1998	1998
ATG29669	B/Hong_Kong/CUHK18313/1998	1998
ATG29694	B/Hong_Kong/CUHK18502/1998	1998
ABN50448	B/Singapore/35/1998	1998
ABL76760	B/Florida/02/1998	1998
ABL76771	B/Georgia/02/1998	1998
AAU94713	B/Memphis/8/99	1999
AAK70472	B/Vienna/1/99	1999
AAK70473	B/Vienna/1/99	1999
AAK70475	B/Vienna/1/99	1999
AAK70476	B/Hong_Kong/110/99	1999
AAK70477	B/Hong_Kong/110/99	1999
AAK70478	B/Hong_Kong/147/99	1999
AAK70479	B/Hong_Kong/147/99	1999
AAK70480	B/Hong_Kong/156/99	1999
AAK70481	B/Hong_Kong/156/99	1999
AAK70482	B/Hong_Kong/157/99	1999
AAK70483	B/Hong_Kong/157/99	1999
ABL77024	B/Paris/549/1999	1999
ABL77035	B/Argentina/3640/1999	1999
ABL77046	B/Johannesburg/05/1999	1999
AAK70474	B/Vienna/1/99	1999
AHL91398	B/New_York/1020/1999	1999
AHL91409	B/New_York/1021/1999	1999
ACN32556	B/New_York/347/1999	1999
AFJ76224	B/Malaysia/10815/1999	1999
ATG29697	B/Hong_Kong/CUHK10906/1999	1999
ATG29670	B/Hong_Kong/CUHK11073/1999	1999
ATG29636	B/Hong_Kong/CUHK11672/1999	1999
ATG29811	B/Hong_Kong/CUHK11469/1999	1999
ATG29720	B/Hong_Kong/CUHK11665/1999	1999
ABL76804	B/Kouchi/193/1999	1999
ABL76320	B/Temple/B8/1999	1999
ABL76793	B/Romania/217/1999	1999
ABL76298	B/Temple/B3/1999	1999
ABL76331	B/Temple/B9/1999	1999
AFJ80161	B/Malaysia/10941/1999	1999
ABL76342	B/Temple/B10/1999	1999
ABL76309	B/Temple/B7/1999	1999
ABL76353	B/Houston/B15/1999	1999
ATG29596	B/Hong_Kong/CUHK12003/1999	1999
ATG29588	B/Hong_Kong/CUHK11868/1999	1999
ATG29666	B/Hong_Kong/CUHK11944/1999	1999
ATG29667	B/Hong_Kong/CUHK11877/1999	1999
ATG29668	B/Hong_Kong/CUHK11930/1999	1999
ATG29698	B/Hong_Kong/CUHK11988/1999	1999
ATG29572	B/Hong_Kong/CUHK11995/1999	1999
ATG29565	B/Hong_Kong/CUHK11835/1999	1999
AHL91387	B/New_York/1019/1999	1999
AFJ80183	B/Malaysia/11169/1999	1999
AFJ80656	B/Malaysia/11721/1999	1999
ATG29559	B/Hong_Kong/CUHK13967/1999	1999
ATG29597	B/Hong_Kong/CUHK14124/1999	1999
ATG29612	B/Hong_Kong/CUHK14186/1999	1999
ATG29767	B/Hong_Kong/CUHK14181/1999	1999
ATG29769	B/Hong_Kong/CUHK14449/1999	1999
ATG29721	B/Hong_Kong/CUHK14563/1999	1999
ATG29685	B/Hong_Kong/CUHK30004/1999	1999
ATG29695	B/Hong_Kong/CUHK14952/1999	1999
ATG29696	B/Hong_Kong/CUHK30046/1999	1999
AFJ76246	B/Malaysia/13370/1999	1999
AFJ80205	B/Malaysia/13367/1999	1999
AAO38870	B/Hong_Kong/548/2000	2000
AAT69455	B/Victoria/504/2000	2000
AAT69456	B/Victoria/504/2000	2000
ABL77057	B/Shizuoka/480/2000	2000
ABL77101	B/Victoria/504/2000	2000
AAT69425	B/Victoria/504/2000	2000
ATG29686	B/Hong_Kong/CUHK20636/2000	2000
ATG29766	B/Hong_Kong/CUHK20580/2000	2000
AFJ80667	B/Malaysia/13395/2000	2000
AFJ80678	B/Malaysia/13396/2000	2000
AFJ80689	B/Malaysia/13494/2000	2000
ATG29684	B/Hong_Kong/CUHK21967/2000	2000
ATG29613	B/Hong_Kong/CUHK22706/2000	2000
AEP20211	B/South_Carolina/NHRC0001/2000	2000
AFJ76235	B/Malaysia/13624/2000	2000
AFJ80216	B/Malaysia/13693/2000	2000
AFP83197	B/Hong_Kong/CUHK21905/2000	2000
AFP83199	B/Hong_Kong/CUHK21910/2000	2000
AFJ80227	B/Malaysia/13696/2000	2000
ATG29598	B/Hong_Kong/CUHK23174/2000	2000
ATG29594	B/Hong_Kong/CUHK22392/2000	2000
AEQ39506	B/South_Carolina/NHRC0002/2000	2000
ABL76364	B/Houston/B66/2000	2000
ABL76815	B/Mexico/84/2000	2000
ABL76375	B/Houston/B67/2000	2000
ATG29602	B/Hong_Kong/CUHK23356/2000	2000
ATG29758	B/Hong_Kong/CUHK23890/2000	2000
ATG29718	B/Hong_Kong/CUHK23689/2000	2000
AFP83094	B/Hong_Kong/CUHK23362/2000	2000
ABL76386	B/Houston/B68/2000	2000
ATG29593	B/Hong_Kong/CUHK24560/2000	2000
ABL76859	B/Texas/06/2000	2000
ABL76782	B/Auckland/01/2000	2000
AFP83095	B/Hong_Kong/CUHK24511/2000	2000
ABL84340	B/Brazil/975/2000	2000
ABL76881	B/Hong_Kong/542/2000	2000
AFP83097	B/Hong_Kong/CUHK26708/2000	2000
ATG29719	B/Hong_Kong/CUHK27366/2000	2000
ABQ10176	B/Victoria/504/2000	2000
AFP83098	B/Hong_Kong/CUHK28151/2000	2000
ATG29611	B/Hong_Kong/CUHK29309/2000	2000
ABL76892	B/Hong_Kong/557/2000	2000
ATG29579	B/Hong_Kong/CUHK45550/2000	2000
ATG29568	B/Hong_Kong/CUHK45711/2000	2000
AFP83100	B/Hong_Kong/CUHK45490/2000	2000
ABL76848	B/Alaska/16/2000	2000
ABL76870	B/Canada/16188/2000	2000
AFP83103	B/Hong_Kong/CUHK45810/2000	2000
ATG29580	B/Hong_Kong/CUHK052533/2000	2000
ATG29595	B/Hong_Kong/CUHK52005/2000	2000
ATG29754	B/Hong_Kong/CUHK52912/2000	2000
ATG29765	B/Hong_Kong/CUHK52212/2000	2000
AFP83104	B/Hong_Kong/CUHK52855/2000	2000
AHL91420	B/New_York/1022/2000	2000
AAU94715	B/Memphis/1/01	2001
AAU94716	B/Memphis/3/01	2001
AGL06077	B/Rochester/02/2001	2001
AGL06056	B/Rochester/02/2001	2001
AGL06064	B/Rochester/02/2001	2001
AAT69436	B/Hong_Kong/330/2001	2001
ABO72377	B/Temple/B1166/2001	2001
ABL76397	B/Temple/B1181/2001	2001
ABL76408	B/Temple/B1193/2001	2001
ABL77134	B/Akita/27/2001	2001
ABN50415	B/Temple/B1188/2001	2001
ABN50426	B/Temple/B1182/2001	2001
ABN50481	B/Shizuoka/15/2001	2001
ABR15973	B/Temple/B1190/2001	2001
AAU94714	B/Maryland/1/2001	2001
AAU94717	B/Nebraska/1/2001	2001
AAU94718	B/Nebraska/2/2001	2001
AAT69447	B/Hong_Kong/330/2001_egg_adapted	2001
ATG29635	B/Hong_Kong/CUHK5806/2001	2001
ATG29713	B/Hong_Kong/CUHK5815/2001	2001
ATG29716	B/Hong_Kong/CUHK5696/2001	2001
AHL91431	B/New_York/1023/2001	2001
AFP83105	B/Hong_Kong/CUHK05140/2001	2001
ACF54257	B/Taiwan/45/2001	2001
AHL91453	B/New_York/1025/2001	2001
AHL91442	B/New_York/1024/2001	2001
ABL77068	B/Hong_Kong/06/2001	2001
AEQ39381	B/Georgia/NHRC0001/2001	2001
AHL91464	B/New_York/1026/2001	2001
AHL91475	B/New_York/1027/2001	2001
AHL91486	B/New_York/1028/2001	2001
AHL91497	B/New_York/1029/2001	2001
AHL91508	B/New_York/1030/2001	2001
AEP20222	B/South_Carolina/NHRC0001/2001	2001
ABL77090	B/Hong_Kong/22/2001	2001
AEP20233	B/Missouri/NHRC0001/2001	2001
AFP83106	B/Hong_Kong/CUHK05678/2001	2001
ABN50591	B/Hong_Kong/28/2001	2001
AHL91519	B/New_York/1031/2001	2001
AHL91530	B/New_York/1032/2001	2001
AHL91552	B/New_York/1034/2001	2001
AHL91541	B/New_York/1033/2001	2001
AFP83107	B/Hong_Kong/CUHK05792/2001	2001
AFP83110	B/Hong_Kong/CUHK05949/2001	2001
AEP20244	B/South_Carolina/NHRC0002/2001	2001
AHL91574	B/New_York/1036/2001	2001
ATG29581	B/Hong_Kong/CUHK6030/2001	2001
AFP83200	B/Hong_Kong/CUHK06017/2001	2001
AHL91563	B/New_York/1035/2001	2001
AHL91585	B/New_York/1037/2001	2001
AHL91596	B/New_York/1038/2001	2001
AHL91607	B/New_York/1039/2001	2001
ACF54268	B/Taiwan/481/2001	2001
AHL91629	B/New_York/1041/2001	2001
AHL91618	B/New_York/1040/2001	2001
AHL91640	B/New_York/1042/2001	2001
ABL77079	B/Hong_Kong/123/2001	2001
AHL91651	B/New_York/1043/2001	2001
AHL91662	B/New_York/1044/2001	2001
ACF54279	B/Taiwan/634/2001	2001
ATG29659	B/Hong_Kong/CUHK13802/2001	2001
AHL91673	B/New_York/1045/2001	2001
AHL91684	B/New_York/1046/2001	2001
AHL91695	B/New_York/1047/2001	2001
AFP83111	B/Hong_Kong/CUHK13723/2001	2001
AFP83201	B/Hong_Kong/CUHK13773/2001	2001
AFP83025	B/Hong_Kong/CUHK22975/2001	2001
AFP83112	B/Hong_Kong/CUHK13803/2001	2001
AFP83202	B/Hong_Kong/CUHK13865/2001	2001
ABL77178	B/Hong_Kong/330/2001	2001
ATG29712	B/Hong_Kong/CUHK22674/2001	2001
ATG29601	B/Hong_Kong/CUHK22741/2001	2001
ATG29599	B/Hong_Kong/CUHK22465/2001	2001
ATG29725	B/Hong_Kong/CUHK22825/2001	2001
ABN50470	B/Hawaii/10/2001	2001
AFP83113	B/Hong_Kong/CUHK22328/2001	2001
AFP83114	B/Hong_Kong/CUHK22361/2001	2001
AFP83115	B/Hong_Kong/CUHK22394/2001	2001
AFP83118	B/Hong_Kong/CUHK22731/2001	2001
ABN50558	B/Taiwan/1484/2001	2001
AFP83119	B/Hong_Kong/CUHK22941/2001	2001
AFP83120	B/Hong_Kong/CUHK22980/2001	2001
ABN50514	B/Johannesburg/69/2001	2001
ABN50525	B/Argentina/132/2001	2001
AAU94719	B/Los_Angeles/1/2002	2002
ATG29549	B/Hong_Kong/CUHK5911/2002	2002
ABL77123	B/Hong_Kong/167/2002	2002
ABN50536	B/Hong_Kong/1115/2002	2002
ABL77387	B/Hong_Kong/1351/2002	2002
ABL77145	B/Hong_Kong/1434/2002	2002
AHL91706	B/New_York/1048/2002	2002
ATG29715	B/Hong_Kong/CUHK6649/2002	2002
ATG29717	B/Hong_Kong/CUHK6335/2002	2002
ATG29726	B/Hong_Kong/CUHK6935/2002	2002
AGX21732	B/Sydney/200/2002	2002
AGX16500	B/Sydney/1/2002	2002
ABL77156	B/Moscow/16/2002	2002
ABL76441	B/Houston/B71/2002	2002
ATG29722	B/Hong_Kong/CUHK13246/2002	2002
ATG29687	B/Hong_Kong/CUHK13275/2002	2002
AHL91717	B/New_York/1049/2002	2002
AHL91728	B/New_York/1050/2002	2002
ABN50569	B/Chile/3162/2002	2002
ABL76452	B/Houston/B74/2002	2002
ABN50547	B/Iowa/03/2002	2002
ABL76463	B/Houston/B75/2002	2002
AHL91739	B/New_York/1051/2002	2002
ABL76419	B/Houston/B69/2002	2002
ABL76474	B/Houston/B77/2002	2002
ABL76430	B/Houston/B70/2002	2002
AGX16511	B/Sydney/2/2002	2002
AGX21743	B/Sydney/201/2002	2002
ATG29724	B/Hong_Kong/CUHK21724/2002	2002
ATG29753	B/Hong_Kong/CUHK22432/2002	2002
AGX16522	B/Sydney/6/2002	2002
AHL91750	B/New_York/1052/2002	2002
AGX21754	B/Sydney/3/2002	2002
AGX16533	B/Sydney/202/2002	2002
AHL91761	B/New_York/1053/2002	2002
AGX16544	B/Sydney/9/2002	2002
AGX16555	B/Sydney/7/2002	2002
AGX16566	B/Sydney/5/2002	2002
ATG29723	B/Hong_Kong/CUHK23440/2002	2002
ATG29814	B/Hong_Kong/CUHK22891/2002	2002
ATG29714	B/Hong_Kong/CUHK22878/2002	2002
AGX21765	B/Victoria/341/2002	2002
AGX16577	B/Sydney/204/2002	2002
AGX21776	B/Victoria/108/2002	2002
AGX16588	B/Sydney/203/2002	2002
AGX16599	B/Brisbane/2/2002	2002
AGX16610	B/Waikato/6/2002	2002
AGX16621	B/Victoria/113/2002	2002
AGX16632	B/Victoria/114/2002	2002
AGX16643	B/Brisbane/3/2002	2002
AGX16654	B/Victoria/115/2002	2002
ACR15677	B/Taiwan/2643/2002	2002
AGX16665	B/Sydney/211/2002	2002
AGX16676	B/Waikato/3/2002	2002
AGX16687	B/Sydney/11/2002	2002
AGX16698	B/Brisbane/4/2002	2002
AGX16709	B/Victoria/119/2002	2002
AGX16720	B/Sydney/213/2002	2002
AGX16731	B/Victoria/127/2002	2002
AGX16742	B/Victoria/133/2002	2002
AGX16753	B/Sydney/12/2002	2002
ATG29748	B/Hong_Kong/CUHK24152/2002	2002
AGX21787	B/Victoria/143/2002	2002
AGX16764	B/Sydney/45/2002	2002
AGX16775	B/Victoria/500/2002	2002
AGX16786	B/Auckland/14/2002	2002
AGX16797	B/Sydney/24/2002	2002
AGX16808	B/Brisbane/11/2002	2002
AGX16819	B/Sydney/49/2002	2002
AGX16830	B/Brisbane/5/2002	2002
AGX16841	B/Brisbane/7/2002	2002
AGX21798	B/Victoria/142/2002	2002
AGX16852	B/Victoria/502/2002	2002
ACR15688	B/Taiwan/3246/2002	2002
AGX16863	B/Brisbane/8/2002	2002
AGX16874	B/Sydney/53/2002	2002
AGX16885	B/Victoria/156/2002	2002
AGX16896	B/Victoria/503/2002	2002
AGX16907	B/Brisbane/27/2002	2002
AGX16918	B/Brisbane/25/2002	2002
AGX16929	B/Sydney/70/2002	2002
AGX16940	B/Victoria/150/2002	2002
AGX16951	B/Victoria/149/2002	2002
AGX16962	B/Auckland/16/2002	2002
AGX16973	B/Brisbane/24/2002	2002
AGX16984	B/Victoria/151/2002	2002
AGX16995	B/Sydney/72/2002	2002
AGX17006	B/Brisbane/30/2002	2002
AGX17017	B/Victoria/347/2002	2002
AGX17028	B/Brisbane/21/2002	2002
AGX17039	B/Wellington/2/2002	2002
AGX17050	B/Sydney/80/2002	2002
AGX17061	B/Victoria/506/2002	2002
AGX17072	B/Waikato/11/2002	2002
AGX17083	B/Victoria/349/2002	2002
AGX17094	B/Sydney/64/2002	2002
ABL77167	B/Brisbane/32/2002	2002
AGX17105	B/Townsville/1/2002	2002
AGX17116	B/Victoria/351/2002	2002
AGX17127	B/Auckland/26/2002	2002
AGX17138	B/Brisbane/34/2002	2002
AGX17149	B/Sydney/85/2002	2002
ABN50745	B/Perth/25/2002	2002
AGX17160	B/Victoria/158/2002	2002
AGX21809	B/Victoria/353/2002	2002
AGX17171	B/Christchurch/84/2002	2002
AGX17182	B/Victoria/159/2002	2002
AGX17193	B/Brisbane/39/2002	2002
AGX17204	B/Townsville/4/2002	2002
AGX17215	B/Victoria/354/2002	2002
AGX17226	B/Victoria/160/2002	2002
AGX17237	B/Sydney/84/2002	2002
AGX17248	B/Brisbane/47/2002	2002
AGX17259	B/Wellington/5/2002	2002
AGX17270	B/Brisbane/52/2002	2002
AGX17281	B/Sydney/82/2002	2002
AGX17292	B/Townsville/5/2002	2002
AGX17303	B/Victoria/356/2002	2002
AGX17314	B/Dunedin/1/2002	2002
AGX17325	B/Victoria/162/2002	2002
AGX17336	B/Brisbane/59/2002	2002
AGX17347	B/Townsville/9/2002	2002
ATG29747	B/Hong_Kong/CUHK34606/2002	2002
AGX17358	B/Sydney/86/2002	2002
AGX17369	B/Christchurch/86/2002	2002
AGX17380	B/Christchurch/111/2002	2002
AGX15487	B/Victoria/413/2002	2002
AGX17391	B/Victoria/412/2002	2002
AGX17400	B/Christchurch/90/2002	2002
AGX17411	B/Wellington/7/2002	2002
AGX17422	B/Townsville/11/2002	2002
AGZ59821	B/Waikato/15/2002	2002
AGX17433	B/Brisbane/72/2002	2002
AGX17444	B/Townsville/16/2002	2002
AFP83123	B/Hong_Kong/CUHK34740/2002	2002
AGX15496	B/Waikato/20/2002	2002
AGX17455	B/Christchurch/118/2002	2002
AFP83029	B/Hong_Kong/CUHK34987/2002	2002
AGX17466	B/Auckland/35/2002	2002
AGX17477	B/Christchurch/119/2002	2002
AGZ59832	B/Waikato/22/2002	2002
AGX17488	B/Brisbane/74/2002	2002
AGX17499	B/Wellington/8/2002	2002
ATG29658	B/Hong_Kong/CUHK35565/2002	2002
AGX17510	B/Waikato/24/2002	2002
AFP83124	B/Hong_Kong/CUHK35386/2002	2002
AGX17521	B/Christchurch/133/2002	2002
AFP83030	B/Hong_Kong/CUHK35884/2002	2002
ATG29564	B/Hong_Kong/CUHK50325/2002	2002
ATG29600	B/Hong_Kong/CUHK51178/2002	2002
ATG29583	B/Hong_Kong/CUHK51180/2002	2002
AGX17532	B/Auckland/36/2002	2002
AGX17543	B/Waikato/27/2002	2002
AFP83127	B/Hong_Kong/CUHK50602/2002	2002
ATG29656	B/Hong_Kong/CUHK51509/2002	2002
AFP83130	B/Hong_Kong/CUHK52162/2002	2002
AAU94720	B/Memphis/7/2003	2003
ABL76485	B/Temple/B17/2003	2003
ABL76496	B/Temple/B18/2003	2003
ABL76507	B/Temple/B19/2003	2003
ABL76518	B/Temple/B20/2003	2003
ABL76529	B/Temple/B21/2003	2003
ABL76540	B/Temple/B24/2003	2003
ABL76551	B/Temple/B30/2003	2003
ABL76562	B/Houston/B79/2003	2003
AAU94721	B/Memphis/13/2003	2003
ACF54202	B/Jiangsu/10/2003	2003
ACF54180	B/Jilin/20/2003	2003
ATG29589	B/Hong_Kong/CUHK5724/2003	2003
ATG29751	B/Hong_Kong/CUHK5672/2003	2003
AFP83131	B/Hong_Kong/CUHK05107/2003	2003
ABL76584	B/Houston/B84/2003	2003
ABL76573	B/Houston/B81/2003	2003
AEP20266	B/Georgia/NHRC0001/2003	2003
ABL76617	B/Houston/B88/2003	2003
AFP83035	B/Hong_Kong/CUHK05597/2003	2003
ABL76606	B/Houston/B87/2003	2003
AEO80086	B/Hawaii/NHRC0001/2003	2003
ABL76595	B/Houston/B86/2003	2003
AFP83036	B/Hong_Kong/CUHK05879/2003	2003
AFP83038	B/Hong_Kong/CUHK06081/2003	2003
AFP83039	B/Hong_Kong/CUHK06088/2003	2003
AFK09797	B/Malaysia/24157/2003	2003
AHL91772	B/New_York/1055/2003	2003
ATG29603	B/Hong_Kong/CUHK6611/2003	2003
ATG29657	B/Hong_Kong/CUHK6570/2003	2003
ATG29752	B/Hong_Kong/CUHK6681/2003	2003
ATG29749	B/Hong_Kong/CUHK6521/2003	2003
ATG29750	B/Hong_Kong/CUHK13268/2003	2003
AFP83040	B/Hong_Kong/CUHK06212/2003	2003
AHL91794	B/New_York/1057/2003	2003
AHL91783	B/New_York/1056/2003	2003
AFP83041	B/Hong_Kong/CUHK06320/2003	2003
AFP83042	B/Hong_Kong/CUHK06327/2003	2003
AFP83043	B/Hong_Kong/CUHK06328/2003	2003
AFP83044	B/Hong_Kong/CUHK06343/2003	2003
ABN50580	B/South_Carolina/04/2003	2003
AFP83087	B/Hong_Kong/CUHK06400/2003	2003
AFP83045	B/Hong_Kong/CUHK06550/2003	2003
AFJ80700	B/Malaysia/24296/2003	2003
AGX17554	B/Auckland/1/2003	2003
AEP20255	B/Illinois/NHRC0001/2003	2003
ATG29709	B/Hong_Kong/CUHK22332/2003	2003
ATG29604	B/Hong_Kong/CUHK21447/2003	2003
ATG29606	B/Hong_Kong/CUHK13481/2003	2003
AEP20277	B/Missouri/NHRC0001/2003	2003
ABL77189	B/Ulan_Ude/6/2003	2003
AEP20321	B/California/NHRC0004/2003	2003
AGX21820	B/Victoria/500/2003	2003
AEP20332	B/California/NHRC0005/2003	2003
AHL91805	B/New_York/1058/2003	2003
AHL91816	B/New_York/1059/2003	2003
AFP83133	B/Hong_Kong/CUHK21937/2003	2003
AFP83046	B/Hong_Kong/CUHK22269/2003	2003
ABL76826	B/Hong_Kong/553a/2003	2003
AFJ80711	B/Malaysia/24651/2003	2003
AFJ80722	B/Malaysia/24666/2003	2003
AGX21831	B/Townsville/1/2003	2003
AFP83134	B/Hong_Kong/CUHK51379/2003	2003
ABR15984	B/Chantaburi/218/2003	2003
AFP83203	B/Hong_Kong/CUHK70022/2003	2003
AFP83135	B/Hong_Kong/CUHK71975/2003	2003
AFP83136	B/Hong_Kong/CUHK73990/2003	2003
ABL77200	B/Paraguay/636/2003	2003
AHL91827	B/New_York/1394/2003	2003
ACR15732	B/Malaysia/2506/2004	2004
ACF54213	B/Florida/7/2004	2004
ACO05957	B/Malaysia/2506/2004	2004
ACF54224	B/Hawaii/33/2004	2004
AGX21842	B/Christchurch/241/2004	2004
AGX21853	B/Christchurch/242/2004	2004
AFJ80733	B/Malaysia/27127/2004	2004
ACD56577	B/Taiwan/125/2004	2004
AGX21864	B/Victoria/108/2004	2004
AKJ84537	B/Taiwan/70303/2004	2004
ABL76749	B/Egypt/2040/2004	2004
AFP83137	B/Hong_Kong/CUHK33398/2004	2004
AFP83138	B/Hong_Kong/CUHK33528/2004	2004
AKJ84538	B/Taiwan/01319/2004	2004
AGX16028	B/Sydney/1/2004	2004
ABL76837	B/Hawaii/11/2004	2004
ABL76914	B/Hawaii/13/2004	2004
AGX16039	B/Victoria/501/2004	2004
AGX16050	B/Victoria/500/2004	2004
ATG29557	B/Hong_Kong/CUHK50687/2004	2004
ATG29590	B/Hong_Kong/CUHK51404/2004	2004
ATG29710	B/Hong_Kong/CUHK51098/2004	2004
ATG29681	B/Hong_Kong/CUHK51212/2004	2004
ATG29812	B/Hong_Kong/CUHK51669/2004	2004
AFP83142	B/Hong_Kong/CUHK50385/2004	2004
AFP83143	B/Hong_Kong/CUHK50636/2004	2004
AFP83206	B/Hong_Kong/CUHK50947/2004	2004
AFP83145	B/Hong_Kong/CUHK51106/2004	2004
AFP83146	B/Hong_Kong/CUHK51149/2004	2004
AGX21875	B/Christchurch/6/2004	2004
AGX21886	B/Sydney/2/2004	2004
AFP83212	B/Hong_Kong/CUHK51357/2004	2004
AGX21897	B/Victoria/101/2004	2004
ATG29683	B/Hong_Kong/CUHK52093/2004	2004
ATG29680	B/Hong_Kong/CUHK52158/2004	2004
ATG29605	B/Hong_Kong/CUHK52370/2004	2004
ATG29746	B/Hong_Kong/CUHK52419/2004	2004
ATG29739	B/Hong_Kong/CUHK52533/2004	2004
ATG29740	B/Hong_Kong/CUHK52708/2004	2004
ATG29741	B/Hong_Kong/CUHK52437/2004	2004
ATG29756	B/Hong_Kong/CUHK52684/2004	2004
ATG29757	B/Hong_Kong/CUHK52196/2004	2004
AFP83147	B/Hong_Kong/CUHK52216/2004	2004
AGX21908	B/Victoria/102/2004	2004
ACA96651	B/Taiwan/2171/2004	2004
AGX21919	B/Auckland/1/2004	2004
AFP83148	B/Hong_Kong/CUHK52640/2004	2004
AGX16061	B/Sydney/3/2004	2004
AFP83149	B/Hong_Kong/CUHK52705/2004	2004
AGX21930	B/Brisbane/1/2004	2004
AGX21941	B/Christchurch/22/2004	2004
AGX21952	B/Waikato/01/2004	2004
AGX21963	B/Sydney/4/2004	2004
AGX21974	B/Victoria/109/2004	2004
AFJ80744	B/Malaysia/29570/2004	2004
AGX21985	B/Otago/01/2004	2004
AGX16072	B/Victoria/301/2004	2004
AGX21996	B/Victoria/302/2004	2004
AGX22007	B/Christchurch/33/2004	2004
AFP83150	B/Hong_Kong/CUHK53722/2004	2004
AGX22018	B/Victoria/104/2004	2004
AGX22029	B/Brisbane/2/2004	2004
AGX22040	B/Brisbane/3/2004	2004
AGX22051	B/Victoria/506/2004	2004
AGX22062	B/Victoria/105/2004	2004
AGX16083	B/Victoria/507/2004	2004
AGX22073	B/Sydney/5/2004	2004
AGZ60044	B/Victoria/508/2004	2004
AGX22084	B/Brisbane/4/2004	2004
AGX22095	B/Christchurch/95/2004	2004
AGX22106	B/Victoria/107/2004	2004
AGX22117	B/Brisbane/7/2004	2004
AGX22128	B/Wellington/01/2004	2004
AGX22139	B/Brisbane/11/2004	2004
AGX22150	B/Brisbane/10/2004	2004
AGX22161	B/Brisbane/12/2004	2004
AGX16094	B/Christchurch/407/2004	2004
AGX22172	B/Sydney/203/2004	2004
AGX22183	B/Brisbane/8/2004	2004
AGX22194	B/Brisbane/9/2004	2004
AGX22205	B/Brisbane/6/2004	2004
AGX22216	B/Victoria/304/2004	2004
AGX22227	B/Waikato/02/2004	2004
AGX22238	B/Sydney/200/2004	2004
AGX22249	B/Victoria/110/2004	2004
AGX16105	B/Christchurch/188/2004	2004
AGX22260	B/Sydney/201/2004	2004
AGX22271	B/Brisbane/14/2004	2004
AGX22282	B/Brisbane/5/2004	2004
AGX22293	B/Victoria/509/2004	2004
AGX22304	B/Brisbane/13/2004	2004
AGX22315	B/Wellington/02/2004	2004
AGX22326	B/Victoria/113/2004	2004
AGX22337	B/Otago/02/2004	2004
AGX22348	B/Brisbane/15/2004	2004
AGX22359	B/Christchurch/289/2004	2004
AGX22370	B/Victoria/305/2004	2004
AGX22381	B/Victoria/513/2004	2004
AGX22392	B/Waikato/03/2004	2004
AGX22403	B/Sydney/202/2004	2004
AGX22414	B/Wellington/04/2004	2004
AGX22425	B/Wellington/05/2004	2004
AGX17565	B/Christchurch/281/2004	2004
AGZ60055	B/Otago/03/2004	2004
AGX22436	B/Sydney/6/2004	2004
AGX22445	B/Christchurch/287/2004	2004
AGX22456	B/Christchurch/335/2004	2004
AGX22467	B/Brisbane/18/2004	2004
AGX22478	B/Brisbane/17/2004	2004
AGX16116	B/Otago/04/2004	2004
AGX22489	B/Brisbane/19/2004	2004
AGX22500	B/Victoria/515/2004	2004
AGX16127	B/Christchurch/346/2004	2004
AHL91838	B/New_York/1061/2004	2004
ABL76903	B/Colorado/04/2004	2004
AGX16138	B/Christchurch/402/2004	2004
AGX22511	B/Victoria/517/2004	2004
AGX22522	B/Victoria/516/2004	2004
AFJ80755	B/Malaysia/30238/2004	2004
AHL91849	B/New_York/1062/2004	2004
ABL77112	B/Hong_Kong/310/2004	2004
ABL77211	B/Hong_Kong/310/2004	2004
AGX22533	B/Brisbane/20/2004	2004
ACF54290	B/Taiwan/72068/2004	2004
AHL91860	B/New_York/1063/2004	2004
AFJ76257	B/Malaysia/30383/2004	2004
ABL77222	B/Colorado/13/2004	2004
AHL91871	B/New_York/1064/2004	2004
AFP83047	B/Hong_Kong/CUHK58582/2004	2004
AKJ84539	B/Taiwan/72168/2004	2004
AFJ80766	B/Malaysia/30397/2004	2004
AFJ80781	B/Malaysia/30474/2004	2004
AEO80097	B/California/NHRC0001/2004	2004
AEP20288	B/South_Carolina/NHRC0001/2004	2004
ABL76628	B/Houston/B720/2004	2004
AHL91882	B/New_York/1065/2004	2004
AGX22544	B/Brisbane/21/2004	2004
AGX22555	B/Victoria/519/2004	2004
AGX22566	B/Victoria/518/2004	2004
AHL91893	B/New_York/1066/2004	2004
AHL91904	B/New_York/1067/2004	2004
ACR15644	B/Taiwan/3395/2004	2004
AFJ80792	B/Malaysia/30552/2004	2004
ABL76925	B/Nepal/1331/2005	2005
ACR15655	B/Taiwan/202/2005	2005
AEO80227	B/Taiwan/70864/2005	2005
ABL76639	B/Houston/B745/2005	2005
ABL76650	B/Houston/B756/2005	2005
AFJ80803	B/Malaysia/30589/2005	2005
AGX22577	B/Victoria/501/2005	2005
AGX22588	B/Victoria/2/2005	2005
AHL91915	B/New_York/1068/2005	2005
AFP83048	B/Hong_Kong/CUHK05196/2005	2005
ABL76661	B/Houston/B787/2005	2005
AGX17576	B/Victoria/107/2005	2005
AGX22599	B/Victoria/102/2005	2005
ACF54147	B/Taiwan/94/2005	2005
ABL76672	B/Houston/B846/2005	2005
ABL76683	B/Houston/B850/2005	2005
AHL91926	B/New_York/1069/2005	2005
AGX22610	B/Victoria/502/2005	2005
AEQ39429	B/California/NHRC0005/2005	2005
AFP83152	B/Hong_Kong/CUHK05891/2005	2005
AGX16149	B/Waikato/1/2005	2005
AEQ39440	B/California/NHRC0006/2005	2005
AEP20343	B/California/NHRC0001/2005	2005
AEP20354	B/California/NHRC0002/2005	2005
AEP20365	B/California/NHRC0003/2005	2005
ACF54158	B/Taiwan/383/2005	2005
AEP20376	B/California/NHRC0004/2005	2005
AFP83049	B/Hong_Kong/CUHK06241/2005	2005
ACO05924	B/Taiwan/417/2005	2005
AFJ80814	B/Malaysia/30743/2005	2005
AFP83050	B/Hong_Kong/CUHK06331/2005	2005
AGX22621	B/Brisbane/2/2005	2005
AHL91937	B/New_York/1070/2005	2005
AFP83153	B/Hong_Kong/CUHK06337/2005	2005
AGX16160	B/Victoria/503/2005	2005
ABN50459	B/Illinois/13/2005	2005
ACB06475	B/Taiwan/500/2005	2005
AFP83154	B/Hong_Kong/CUHK06702/2005	2005
ACD56566	B/Taiwan/539/2005	2005
AEO80108	B/California/NHRC0007/2005	2005
AHL92871	B/New_York/1079/2005	2005
ABN50437	B/Georgia/09/2005	2005
AEQ39392	B/South_Carolina/NHRC0001/2005	2005
AFP83155	B/Hong_Kong/CUHK07123/2005	2005
AGX16171	B/Christchurch/4/2005	2005
AHL91959	B/New_York/1073/2005	2005
AHL92882	B/New_York/1080/2005	2005
AEQ39451	B/California/NHRC0008/2005	2005
AHL91948	B/New_York/1072/2005	2005
AFP83156	B/Hong_Kong/CUHK07597/2005	2005
ATG29591	B/Hong_Kong/CUHK9350/2005	2005
ATG29755	B/Hong_Kong/CUHK8835/2005	2005
ATG29805	B/Hong_Kong/CUHK8074/2005	2005
AEO80078	B/Missouri/NHRC0001/2005	2005
AHL92893	B/New_York/1081/2005	2005
AHL92904	B/New_York/1082/2005	2005
ABL77233	B/Illinois/47/2005	2005
AFP83158	B/Hong_Kong/CUHK08338/2005	2005
AGX22632	B/Brisbane/3/2005	2005
AFP83159	B/Hong_Kong/CUHK08842/2005	2005
AKJ84540	B/Taiwan/00748/2005	2005
AHL91970	B/New_York/1075/2005	2005
AHL92915	B/New_York/1083/2005	2005
ACF54301	B/Taiwan/783/2005	2005
AHL91981	B/New_York/1076/2005	2005
AGX22643	B/Christchurch/28/2005	2005
AHL92926	B/New_York/1084/2005	2005
AHL92937	B/New_York/1085/2005	2005
AGX22654	B/Sydney/1/2005	2005
AEP20299	B/Texas/NHRC0001/2005	2005
AHL91991	B/New_York/1078/2005	2005
AGX22665	B/Auckland/3/2005	2005
AGX16182	B/Christchurch/8/2005	2005
AGX17587	B/Wellington/1/2005	2005
AFP83160	B/Hong_Kong/CUHK11134/2005	2005
AGX17598	B/Auckland/4/2005	2005
AGX17609	B/Wellington/3/2005	2005
ATG29624	B/Hong_Kong/CUHK12338/2005	2005
AFP83051	B/Hong_Kong/CUHK12098/2005	2005
AGX22676	B/Auckland/8/2005	2005
AGX17620	B/Waikato/6/2005	2005
AGX22687	B/Sydney/2/2005	2005
AFJ91704	B/Malaysia/31529/2005	2005
AEP20310	B/New_Jersey/NHRC0001/2005	2005
AGX17631	B/Wellington/18/2005	2005
AGX22698	B/Waikato/5/2005	2005
AGX22709	B/Brisbane/4/2005	2005
AGX17642	B/Victoria/505/2005	2005
AGX22720	B/Victoria/504/2005	2005
AGX17653	B/Auckland/21/2005	2005
AGX22731	B/Waikato/20/2005	2005
AGX22742	B/Wellington/16/2005	2005
AGX17664	B/Waikato/16/2005	2005
AGX22753	B/Auckland/32/2005	2005
AGX22764	B/Wellington/23/2005	2005
AKJ84541	B/Taiwan/90811/2005	2005
AGX17675	B/Victoria/506/2005	2005
AGX22775	B/Victoria/507/2005	2005
AFP83167	B/Hong_Kong/CUHK40165/2005	2005
AGX17686	B/Christchurch/35/2005	2005
AGZ60066	B/Christchurch/38/2005	2005
AGX17697	B/Wellington/28/2005	2005
AGX17708	B/Victoria/508/2005	2005
AGX22786	B/Waikato/49/2005	2005
AGX22797	B/Waikato/70/2005	2005
AGX17719	B/Auckland/102/2005	2005
AGX17730	B/Victoria/510/2005	2005
AFJ80825	B/Malaysia/31752/2005	2005
AGX17741	B/Waikato/58/2005	2005
AGX22808	B/Wellington/43/2005	2005
AGX17752	B/Auckland/98/2005	2005
AGX17763	B/Brisbane/6/2005	2005
AGX16193	B/Townsville/02/2005	2005
AGX22819	B/Auckland/99/2005	2005
AGX17774	B/Christchurch/71/2005	2005
AGX22830	B/Waikato/86/2005	2005
AGX16204	B/Waikato/146/2005	2005
AGX17785	B/Victoria/114/2005	2005
AGX22841	B/Auckland/107/2005	2005
AGX17796	B/Waikato/105/2005	2005
AGX22852	B/Christchurch/278/2005	2005
AGX16215	B/Townsville/107/2005	2005
AGX17807	B/Auckland/109/2005	2005
AGX17818	B/Wellington/69/2005	2005
AGX17829	B/Victoria/514/2005	2005
AGX17840	B/Victoria/515/2005	2005
AGX22863	B/Waikato/177/2005	2005
ATG29679	B/Hong_Kong/CUHK43052/2005	2005
AGX17851	B/Christchurch/120/2005	2005
AGX17862	B/Brisbane/8/2005	2005
AGX16226	B/Victoria/117/2005	2005
AGX17873	B/Auckland/126/2005	2005
AGX17884	B/Victoria/517/2005	2005
AGX22874	B/Waikato/164/2005	2005
AGX17895	B/Waikato/188/2005	2005
AGX17906	B/Victoria/308/2005	2005
AGX17917	B/Victoria/518/2005	2005
AGX22885	B/Townsville/3/2005	2005
AGX17928	B/Brisbane/11/2005	2005
AGX17939	B/Wellington/87/2005	2005
AGX17950	B/Brisbane/10/2005	2005
AGX17961	B/Townsville/6/2005	2005
AGX22896	B/Wellington/86/2005	2005
ABN50492	B/Nepal/1331/2005	2005
AGX16237	B/Sydney/24/2005	2005
AGX17972	B/Sydney/25/2005	2005
AGX17983	B/Townsville/8/2005	2005
AGZ60077	B/Townsville/5/2005	2005
AGX17994	B/Sydney/12/2005	2005
AGX22907	B/Townsville/7/2005	2005
AGX18005	B/Christchurch/209/2005	2005
AGX18016	B/Brisbane/15/2005	2005
AGX18027	B/Townsville/9/2005	2005
AGX22918	B/Sydney/501/2005	2005
AGX18038	B/Victoria/120/2005	2005
AGX22929	B/Townsville/11/2005	2005
AGX18049	B/Victoria/121/2005	2005
AGX18060	B/Victoria/522/2005	2005
AGX22940	B/Brisbane/17/2005	2005
AGX18071	B/Victoria/521/2005	2005
AGX18082	B/Brisbane/19/2005	2005
AGX22951	B/Christchurch/243/2005	2005
AGX18093	B/Brisbane/26/2005	2005
AFP83052	B/Hong_Kong/CUHK44257/2005	2005
AGX22962	B/Townsville/02/2005	2005
AGX18104	B/Otago/13/2005	2005
AGX18115	B/Brisbane/36/2005	2005
AGX18126	B/Victoria/303/2005	2005
AGX16248	B/Brisbane/40/2005	2005
AGX18137	B/Victoria/122/2005	2005
AGX18148	B/Brisbane/38/2005	2005
AGX22973	B/Sydney/7/2005	2005
AGX22984	B/Brisbane/32/2005	2005
AGX16259	B/Victoria/306/2005	2005
AGX22995	B/Victoria/305/2005	2005
AGX18159	B/Townsville/04/2005	2005
AGX18170	B/Wellington/94/2005	2005
AGX18181	B/Brisbane/43/2005	2005
AGX16270	B/Townsville/17/2005	2005
AGX23006	B/Brisbane/42/2005	2005
AGX23017	B/Sydney/17/2005	2005
AGX18192	B/Victoria/307/2005	2005
AGX18203	B/Victoria/1308/2005	2005
AGX18214	B/Brisbane/65/2005	2005
AGX23028	B/Sydney/502/2005	2005
AGX23039	B/Townsville/16/2005	2005
AGX18225	B/Victoria/524/2005	2005
AFP83088	B/Hong_Kong/CUHK45094/2005	2005
AGX18236	B/Sydney/27/2005	2005
AGX23050	B/Sydney/21/2005	2005
AGX23061	B/Sydney/22/2005	2005
AGX23072	B/Sydney/23/2005	2005
AGX23083	B/Christchurch/254/2005	2005
AGX23094	B/Sydney/13/2005	2005
AGX23105	B/Victoria/124/2005	2005
AGX23116	B/Victoria/123/2005	2005
AGX18247	B/Sydney/20/2005	2005
AGX18258	B/Brisbane/68/2005	2005
AGX18269	B/Sydney/18/2005	2005
AGX15507	B/Christchurch/263/2005	2005
AGX18280	B/Sydney/19/2005	2005
AGX18291	B/Victoria/525/2005	2005
AGX23127	B/Townsville/15/2005	2005
AGX18302	B/Brisbane/77/2005	2005
AGX23138	B/Brisbane/58/2005	2005
AGX23149	B/Victoria/125/2005	2005
AGX15518	B/Sydney/29/2005	2005
AGX23160	B/Sydney/26/2005	2005
AGX23171	B/Sydney/28/2005	2005
AGX16281	B/Sydney/14/2005	2005
AGX18313	B/Brisbane/60/2005	2005
AGX23182	B/Townsville/19/2005	2005
AGX23193	B/Victoria/526/2005	2005
AGX18324	B/Victoria/527/2005	2005
AGX18335	B/Brisbane/90/2005	2005
AGX18346	B/Townsville/18/2005	2005
AGX18357	B/Sydney/15/2005	2005
AGX23204	B/Brisbane/86/2005	2005
AGX18368	B/Otago/18/2005	2005
AGX18379	B/Brisbane/85/2005	2005
AGX18390	B/Brisbane/97/2005	2005
AGX18401	B/Sydney/503/2005	2005
AGX18412	B/Victoria/310/2005	2005
AGX23215	B/Brisbane/93/2005	2005
AGX23226	B/Brisbane/95/2005	2005
AGX18423	B/Newcastle/12/2005	2005
AGX18424	B/Newcastle/12/2005	2005
AFP83053	B/Hong_Kong/CUHK46869/2005	2005
AGX18435	B/Victoria/528/2005	2005
AGX23237	B/Newcastle/1/2005	2005
AGX15529	B/Brisbane/101/2005	2005
AGX18446	B/Sydney/504/2005	2005
AGX23248	B/Brisbane/100/2005	2005
AFP83164	B/Hong_Kong/CUHK47361/2005	2005
AGX18457	B/Brisbane/99/2005	2005
AGX18468	B/Sydney/505/2005	2005
AGX23259	B/Victoria/530/2005	2005
AGX18479	B/Brisbane/103/2005	2005
AGX23270	B/Victoria/531/2005	2005
AGX23281	B/Brisbane/104/2005	2005
AFP83054	B/Hong_Kong/CUHK49537/2005	2005
ACF54312	B/Taiwan/91061/2005	2005
AFJ80836	B/Malaysia/33021/2005	2005
AGX23292	B/Brisbane/105/2005	2005
AFJ76268	B/Malaysia/33125/2005	2005
AFJ76279	B/Malaysia/33076/2005	2005
AKJ84542	B/Taiwan/91105/2005	2005
AFP83071	B/Hong_Kong/CUHK63116/2005	2005
AGX18490	B/Victoria/532/2005	2005
AFJ80847	B/Malaysia/33271/2005	2005
ACH53445	B/Kentucky/02/2006	2006
ACF54246	B/Florida/4/2006	2006
AFR45694	B/Thailand/CU-243/2006	2006
ATG29745	B/Hong_Kong/CUHK50698/2006	2006
AFP83055	B/Hong_Kong/CUHK50098/2006	2006
ABL76716	B/Florida/02/2006	2006
AFP83056	B/Hong_Kong/CUHK50543/2006	2006
ACF54323	B/Taiwan/70061/2006	2006
AHL92497	B/New_York/1145/2008	2008
AFP83058	B/Hong_Kong/CUHK51122/2006	2006
QHB49168	Influenza_B	2006
ATG29742	B/Hong_Kong/CUHK52248/2006	2006
AFP83059	B/Hong_Kong/CUHK51422/2006	2006
AFJ80880	B/Malaysia/33922/2006	2006
AEO80067	B/South_Carolina/NHRC0001/2006	2006
AFJ76301	B/Malaysia/33938/2006	2006
AEP20387	B/California/NHRC0006/2006	2006
AFJ80858	B/Malaysia/33772/2006	2006
AEP20178	B/Illinois/NHRC0001/2006	2006
AGX18501	B/Brisbane/2/2006	2006
AFJ80869	B/Malaysia/33808/2006	2006
AFJ76290	B/Malaysia/33830/2006	2006
AGX18512	B/Brisbane/1/2006	2006
AEP20398	B/California/NHRC0004/2006	2006
AEQ39462	B/California/NHRC0005/2006	2006
ATG29682	B/Hong_Kong/CUHK53074/2006	2006
AGX18523	B/Christchurch/4/2006	2006
AEQ39027	B/California/NHRC0002/2006	2006
AFJ80891	B/Malaysia/33937/2006	2006
AFJ80902	B/Malaysia/33951/2006	2006
ABL76738	B/St._Petersburg/14/2006	2006
AEQ39517	B/California/NHRC0003/2006	2006
ACA33491	B/Texas/46/2006	2006
AFJ80913	B/Malaysia/34079/2006	2006
AFP83211	B/Hong_Kong/CUHK54261/2006	2006
AFJ80924	B/Malaysia/34094/2006	2006
AHL92057	B/New_York/1093/2006	2006
AHL92002	B/New_York/1088/2006	2006
AKJ84543	B/Taiwan/90022/2006	2006
AEP20189	B/California/NHRC0001/2006	2006
AHL92046	B/New_York/1092/2006	2006
ABL76727	B/Michigan/04/2006	2006
AEQ39370	B/Texas/NHRC0001/2006	2006
AHL92013	B/New_York/1089/2006	2006
AHL92948	B/New_York/1095/2006	2006
AFP83060	B/Hong_Kong/CUHK55362/2006	2006
AFP83061	B/Hong_Kong/CUHK55544/2006	2006
AHL92959	B/New_York/1096/2006	2006
AFP83062	B/Hong_Kong/CUHK56028/2006	2006
AEQ39495	B/Missouri/NHRC0001/2006	2006
ATG29711	B/Hong_Kong/CUHK57325/2006	2006
ATG29804	B/Hong_Kong/CUHK57526/2006	2006
AHL92970	B/New_York/1097/2006	2006
AFP83063	B/Hong_Kong/CUHK56533/2006	2006
AGX15541	B/Victoria/500/2006	2006
AGX23303	B/Brisbane/3/2006	2006
AGX23314	B/Brisbane/4/2006	2006
AGX23325	B/Brisbane/5/2006	2006
AGX23336	B/Townsville/3/2006	2006
AGX23347	B/Brisbane/6/2006	2006
AHL92981	B/New_York/1098/2006	2006
AHL92992	B/New_York/1099/2006	2006
AGX18534	B/Victoria/501/2006	2006
AGX23358	B/Townsville/4/2006	2006
AFP83064	B/Hong_Kong/CUHK56837/2006	2006
AHL92024	B/New_York/1090/2006	2006
ACF54334	B/Taiwan/70690/2006	2006
AFP83065	B/Hong_Kong/CUHK57008/2006	2006
AFJ76312	B/Malaysia/34611/2006	2006
AHL92035	B/New_York/1091/2006	2006
AGX23369	B/Townsville/1/2006	2006
AGX23380	B/Townsville/2/2006	2006
AGX15552	B/Victoria/503/2006	2006
AGX23391	B/Waikato/1/2006	2006
AEP20200	B/Georgia/NHRC0001/2006	2006
AGX18545	B/Victoria/504/2006	2006
AGX18556	B/Victoria/505/2006	2006
AGX18567	B/Victoria/101/2006	2006
AGX18578	B/Victoria/303/2006	2006
AGX18589	B/Victoria/304/2006	2006
AGX18600	B/Victoria/318/2006	2006
AGX18611	B/Victoria/306/2006	2006
AGX18622	B/Wellington/1/2006	2006
AGX18633	B/Victoria/307/2006	2006
AGX18644	B/Victoria/312/2006	2006
AGX18655	B/Victoria/309/2006	2006
AGX18666	B/Victoria/104/2006	2006
AGX18677	B/Victoria/509/2006	2006
AGX23402	B/Sydney/507/2006	2006
AKJ84544	B/Taiwan/01403/2006	2006
AGX18688	B/Sydney/508/2006	2006
AGX18699	B/Sydney/509/2006	2006
AGX18710	B/Victoria/325/2006	2006
AGX18721	B/Victoria/100/2006	2006
AGX18732	B/Victoria/326/2006	2006
AGX18743	B/Sydney/510/2006	2006
AGX18754	B/Victoria/327/2006	2006
AGX23413	B/Sydney/511/2006	2006
AGX18765	B/Brisbane/10/2006	2006
AGX19260	B/Brisbane/7/2006	2006
AGX18776	B/Sydney/7/2006	2006
AGX18787	B/Brisbane/8/2006	2006
AGX18798	B/Victoria/328/2006	2006
AGX18809	B/Sydney/8/2006	2006
AGX18820	B/Sydney/9/2006	2006
AGX18831	B/Victoria/329/2006	2006
AGX18842	B/Victoria/330/2006	2006
AGX18853	B/Brisbane/9/2006	2006
ARI46102	B/Xiamen/3043/2006	2006
AGX15563	B/Sydney/10/2006	2006
AGX18864	B/Sydney/12/2006	2006
AGX18875	B/Sydney/14/2006	2006
AGX18886	B/Sydney/11/2006	2006
AGX18897	B/Brisbane/13/2006	2006
AGX18908	B/Brisbane/14/2006	2006
AGX15574	B/Victoria/332/2006	2006
AGX18919	B/Brisbane/16/2006	2006
AGX18930	B/Victoria/333/2006	2006
AGX18941	B/Brisbane/17/2006	2006
AGX18952	B/Brisbane/23/2006	2006
AGX18963	B/Brisbane/41/2006	2006
AGX16292	B/Sydney/204/2006	2006
AGX18974	B/Sydney/203/2006	2006
AGX18985	B/Sydney/70/2006	2006
AGX18996	B/Brisbane/31/2006	2006
ARI46099	B/Xiamen/891/2006	2006
AGX19007	B/Victoria/110/2006	2006
AGX19018	B/Sydney/71/2006	2006
AGX19029	B/Brisbane/38/2006	2006
AGX19040	B/Sydney/74/2006	2006
AGX15585	B/Sydney/207/2006	2006
AGX19051	B/Sydney/205/2006	2006
AGZ59843	B/Sydney/210/2006	2006
AGX19062	B/Brisbane/39/2006	2006
AGX19073	B/Brisbane/43/2006	2006
AFP83066	B/Hong_Kong/CUHK63364/2006	2006
AGX19084	B/Brisbane/44/2006	2006
AGX19095	B/Brisbane/67/2006	2006
AGX19106	B/Sydney/79/2006	2006
AGX19117	B/Brisbane/63/2006	2006
AGX23424	B/Sydney/209/2006	2006
AGX19128	B/Brisbane/74/2006	2006
AGX19139	B/Sydney/83/2006	2006
AGX15596	B/Wellington/85/2006	2006
AGX19150	B/Brisbane/77/2006	2006
AGX15607	B/Christchurch/75/2006	2006
AEG21014	B/Kol/515/2006	2006
AGX19161	B/Brisbane/84/2006	2006
AGX19172	B/Brisbane/90/2006	2006
AGX19183	B/Brisbane/92/2006	2006
AEA51384	B/Kol/537/2006	2006
AGX19194	B/Brisbane/93/2006	2006
AFP83067	B/Hong_Kong/CUHK65660/2006	2006
AEA51385	B/Kol/542/2006	2006
AKJ84545	B/Taiwan/02539/2006	2006
AEA51386	B/Kol/583/2006	2006
AFP83068	B/Hong_Kong/CUHK66461/2006	2006
AFP83166	B/Hong_Kong/CUHK66862/2006	2006
ACA33493	B/Florida/4/2006	2006
AGM53847	B/Florida/04/2006	2006
AGX19205	B/Sydney/88/2006	2006
ACR15622	B/Taiwan/2755/2006	2006
ACA65086	B/Florida/UR06-0001/2006	2006
ACA96552	B/Florida/UR06-0002/2006	2006
ACA64899	B/Florida/UR06-0003/2006	2006
ACR15666	B/Taiwan/2894/2006	2006
ACH53431	B/Iowa/01/2006	2006
ABR16017	B/Florida/UR06-0006/2006	2006
ACF54345	B/Taiwan/3001/2006	2006
AEG21015	B/Kol/667/2006	2006
AEG21016	B/Kol/673/2006	2006
AEO80183	B/Taiwan/1605/2006	2006
ACA33484	B/Idaho/01/2006	2006
ACA96662	B/Taiwan/1734/2006	2006
AGX19216	B/Brisbane/95/2006	2006
AEO80238	B/Taiwan/3290/2006	2006
ACH53432	B/Florida/08/2006	2006
ACR15633	B/Taiwan/1838/2006	2006
ACJ60885	B/Arkansas/01/2007	2007
ACH86198	B/Vienna/23/2007	2007
ACB11758	B/Arkansas/01/2007	2007
AFH57876	B/Pennsylvania/07/2007	2007
AFH58304	B/Bangladesh/3333/2007	2007
ATG29783	B/Hong_Kong/CUHK61550/2007	2007
ACA33471	B/New_Jersey/07/2007	2007
ARI46104	B/Xiamen/1346/2007	2007
ACA96563	B/Illinois/UR06-0016/2007	2007
AEO80216	B/Taiwan/14/2007	2007
ACA33485	B/Kentucky/01/2007	2007
ACO06001	B/Taiwan/45/2007	2007
ACF54356	B/Taiwan/70028/2007	2007
AEO80205	B/Taiwan/99/2007	2007
ACO05935	B/Taiwan/37/2007	2007
ACR39336	B/Taiwan/40/2007	2007
ACA64910	B/Mississippi/UR06-0031/2007	2007
ACF54136	B/Taiwan/42/2007	2007
AHL92068	B/New_York/1100/2007	2007
AHL92079	B/New_York/1101/2007	2007
AHL92090	B/New_York/1102/2007	2007
AKJ84546	B/Taiwan/70167/2007	2007
AFJ76323	B/Malaysia/1710547/2007	2007
AFJ80946	B/Malaysia/1712152/2007	2007
AEO80194	B/Taiwan/251/2007	2007
AHL92101	B/New_York/1103/2007	2007
AGX23435	B/Christchurch/1/2007	2007
AGX23446	B/Brisbane/1/2007	2007
AHL92134	B/New_York/1106/2007	2007
ACA33488	B/Nebraska/01/2007	2007
ACA96574	B/Tennessee/UR06-0079/2007	2007
ACA33492	B/New_Jersey/02/2007	2007
ACA64921	B/Tennessee/UR06-0105/2007	2007
AHL92145	B/New_York/1107/2007	2007
AHL93004	B/New_York/1125/2007	2007
ACA33483	B/Alaska/01/2007	2007
AGX23457	B/Christchurch/2/2007	2007
ACA33476	B/Pennsylvania/02/2007	2007
ACA33477	B/Pennsylvania/02/2007	2007
AFJ80957	B/Malaysia/1723975/2007	2007
AHL92156	B/New_York/1108/2007	2007
AGZ59854	B/Brisbane/2/2007	2007
AHL92112	B/New_York/1104/2007	2007
AHL92123	B/New_York/1105/2007	2007
AHL92167	B/New_York/1109/2007	2007
ACA33480	B/Alaska/02/2007	2007
ACA64932	B/Tennessee/UR06-0261/2007	2007
ACA64943	B/Tennessee/UR06-0263/2007	2007
ACA33487	B/Memphis/11/2007	2007
AEO80145	B/Tennessee/UR06-0276/2007	2007
ACN32567	B/Mississippi/UR06-0317/2007	2007
ACA64954	B/Tennessee/UR06-0310/2007	2007
ACA96585	B/Tennessee/UR06-0318/2007	2007
ACA96596	B/Tennessee/UR06-0319/2007	2007
ACA64965	B/Tennessee/UR06-0320/2007	2007
ACA96607	B/Texas/UR06-0343/2007	2007
ACA64976	B/Mississippi/UR06-0340/2007	2007
ACA96618	B/Mississippi/UR06-0345/2007	2007
ACA64987	B/Mississippi/UR06-0348/2007	2007
AEO80163	B/Kansas/UR06-0385/2007	2007
AHL93015	B/New_York/1126/2007	2007
ACA33457	B/Nebraska/02/2007	2007
AFP83170	B/Hong_Kong/CUHK63087/2007	2007
ACN32578	B/Tennessee/UR06-0405/2007	2007
ACA96629	B/Tennessee/UR06-0407/2007	2007
ACA64998	B/Mississippi/UR06-0409/2007	2007
ACN32589	B/Tennessee/UR06-0406/2007	2007
ACF41658	B/Ohio/UR06-0410/2007	2007
ACA33479	B/Pennsylvania/01/2007	2007
ACA33470	B/Pennsylvania/01/2007	2007
ACA33468	B/Pennsylvania/01/2007	2007
ACA65020	B/Tennessee/UR06-0433/2007	2007
ACA96640	B/Ohio/UR06-0428/2007	2007
ACA65009	B/Tennessee/UR06-0431/2007	2007
AHL92178	B/New_York/1110/2007	2007
AHL93026	B/New_York/1127/2007	2007
ACA33453	B/Nebraska/03/2007	2007
AEO80154	B/Tennessee/UR06-0457/2007	2007
ACA65042	B/Tennessee/UR06-0451/2007	2007
ACA65053	B/Tennessee/UR06-0460/2007	2007
ACA65031	B/Mississippi/UR06-0446/2007	2007
AEO80172	B/Tennessee/UR06-0458/2007	2007
ATG29550	B/Hong_Kong/CUHK65229/2007	2007
ATG29573	B/Hong_Kong/CUHK63933/2007	2007
ATG29798	B/Hong_Kong/CUHK64525/2007	2007
ACA33446	B/Pennsylvania/05/2007	2007
ACN32600	B/Mississippi/UR06-0477/2007	2007
ACA33482	B/Pennsylvania/06/2007	2007
ACN32611	B/Mississippi/UR06-0492/2007	2007
ACA33455	B/Texas/01/2007	2007
AHL92200	B/New_York/1112/2007	2007
ACN32716	B/Illinois/UR06-0516/2007	2007
ACA33456	B/Arizona/01/2007	2007
ACN32771	B/Texas/UR06-0541/2007	2007
AHL92189	B/New_York/1111/2007	2007
ACA65075	B/Mississippi/UR06-0551/2007	2007
ACA65064	B/Mississippi/UR06-0550/2007	2007
ACO94661	B/Tennessee/UR06-0559/2007	2007
AGX16303	B/Waikato/01/2007	2007
ACA33454	B/Nebraska/04/2007	2007
AGX23468	B/Brisbane/03/2007	2007
ACA33443	B/Nevada/01/2007	2007
AHL92211	B/New_York/1113/2007	2007
ACA33461	B/Indiana/01/2007	2007
ACN32782	B/Ohio/UR06-0572/2007	2007
AGX23479	B/Sydney/1/2007	2007
ACA65097	B/Texas/UR06-0590/2007	2007
ACA33450	B/Pennsylvania/08/2007	2007
ACA33472	B/Pennsylvania/07/2007	2007
AFP83072	B/Hong_Kong/CUHK64327/2007	2007
AHL92222	B/New_York/1115/2007	2007
AKJ84547	B/Taiwan/70546/2007	2007
AHL92233	B/New_York/1116/2007	2007
ARI46100	B/Xiamen/756/2007	2007
AFJ80968	B/Malaysia/1749254/2007	2007
AFJ80979	B/Malaysia/1749284/2007	2007
AFJ76334	B/Malaysia/1749642/2007	2007
AHL92244	B/New_York/1117/2007	2007
ACA33447	B/New_York/01/2007	2007
ACA33469	B/Pennsylvania/10/2007	2007
AHL92255	B/New_York/1118/2007	2007
AFJ80990	B/Malaysia/1751951/2007	2007
ACA33486	B/New_York/02/2007	2007
ACA33463	B/Virginia/03/2007	2007
AGX19227	B/Brisbane/4/2007	2007
AHL92266	B/New_York/1119/2007	2007
ACA33475	B/Pennsylvania/09/2007	2007
AHL92277	B/New_York/1120/2007	2007
AHL92288	B/New_York/1121/2007	2007
ATG29672	B/Hong_Kong/CUHK66139/2007	2007
ATG29643	B/Hong_Kong/CUHK66994/2007	2007
AFJ80935	B/Malaysia/1733951/2007	2007
ACA33460	B/Michigan/14/2007	2007
AFJ81001	B/Malaysia/1759914/2007	2007
ACA33449	B/Connecticut/01/2007	2007
AHL92310	B/New_York/1123/2007	2007
AHL92299	B/New_York/1122/2007	2007
AGX23490	B/Christchurch/1002/2007	2007
AFP83169	B/Hong_Kong/CUHK67089/2007	2007
ATG29799	B/Hong_Kong/CUHK68325/2007	2007
ATG29743	B/Hong_Kong/CUHK68586/2007	2007
ATG29744	B/Hong_Kong/CUHK67604/2007	2007
ACA33448	B/Massachusetts/01/2007	2007
AHL92321	B/New_York/1124/2007	2007
AFJ84360	B/Malaysia/1776305/2007	2007
ACA33444	B/Massachusetts/02/2007	2007
AFJ90395	B/Malaysia/1781325/2007	2007
AGX23501	B/Auckland/1/2007	2007
AGX23512	B/Sydney/3/2007	2007
ACA33474	B/New_Mexico/02/2007	2007
ACA33467	B/New_Mexico/02/2007	2007
AGX23523	B/Sydney/500/2007	2007
AFP83172	B/Hong_Kong/CUHK68567/2007	2007
AFO82869	B/Taiwan/3798/2007	2007
ATG29803	B/Hong_Kong/CUHK69311/2007	2007
ARI46103	B/Xiamen/165/2007	2007
AGX19238	B/Brisbane/5/2007	2007
AGX19249	B/Brisbane/6/2007	2007
AGZ60088	B/Victoria/201/2007	2007
AGX23534	B/Auckland/3/2007	2007
AGZ60099	B/Christchurch/200/2007	2007
ATG29795	B/Hong_Kong/CUHK71157/2007	2007
ATG29797	B/Hong_Kong/CUHK72892/2007	2007
ATG29673	B/Hong_Kong/CUHK71746/2007	2007
AGX23545	B/Auckland/4/2007	2007
AGX23556	B/Sydney/2/2007	2007
ABX71684	B/Guangzhou/01/2007	2007
AGX23567	B/Waikato/100/2007	2007
AFJ90406	B/Malaysia/1818085/2007	2007
AFJ90417	B/Malaysia/1818439/2007	2007
AFJ90428	B/Malaysia/1819373/2007	2007
AGX19271	B/Christchurch/16/2007	2007
AFJ77327	B/Malaysia/1820237/2007	2007
AGZ59865	B/Victoria/500/2007	2007
AGX23578	B/Christchurch/18/2007	2007
AGX23589	B/Sydney/6/2007	2007
AGX23600	B/Victoria/205/2007	2007
AFJ77338	B/Malaysia/1822191/2007	2007
AGX19282	B/Brisbane/7/2007	2007
AGX19293	B/Victoria/206/2007	2007
AGX19304	B/Victoria/210/2007	2007
AGX23611	B/Wellington/1/2007	2007
AEA51387	B/Kol/1013/2007	2007
AGX19315	B/Victoria/207/2007	2007
AGX23622	B/Wellington/3/2007	2007
AGX23633	B/Brisbane/9/2007	2007
AGZ60131	B/Brisbane/8/2007	2007
ATG29558	B/Hong_Kong/CUHK74303/2007	2007
AFJ77347	B/Malaysia/1829782/2007	2007
AGZ60142	B/Victoria/801/2007	2007
AFP83173	B/Hong_Kong/CUHK74092/2007	2007
ACF54367	B/Taiwan/71523/2007	2007
AGX23644	B/Victoria/802/2007	2007
AGX16314	B/Christchurch/36/2007	2007
AGX19326	B/Brisbane/10/2007	2007
AGX16325	B/Sydney/5/2007	2007
AGX19337	B/Sydney/300/2007	2007
AGX23655	B/Sydney/502/2007	2007
AGX19348	B/Brisbane/11/2007	2007
AGX23666	B/Victoria/805/2007	2007
AGX16336	B/Brisbane/12/2007	2007
AGX23677	B/Sydney/503/2007	2007
ACA33466	B/Hawaii/02/2007	2007
AGX23688	B/Victoria/502/2007	2007
AGX23699	B/Sydney/201/2007	2007
AGX19359	B/Sydney/504/2007	2007
AGX23710	B/Christchurch/42/2007	2007
AGX23721	B/Victoria/863/2007	2007
AGX15618	B/Brisbane/15/2007	2007
AGX23732	B/Wellington/9/2007	2007
AGX16347	B/Victoria/503/2007	2007
AFP83174	B/Hong_Kong/CUHK74822/2007	2007
AGZ60160	B/Christchurch/54/2007	2007
AGX23743	B/Victoria/214/2007	2007
AGX19370	B/Sydney/111/2007	2007
AGX23754	B/Wellington/10/2007	2007
AEG21017	B/Kol/1109/2007	2007
AGX19381	B/Sydney/505/2007	2007
AGX23765	B/Christchurch/63/2007	2007
AGX15629	B/Brisbane/20/2007	2007
ATG29641	B/Hong_Kong/CUHK42491/2007	2007
ATG29592	B/Hong_Kong/CUHK42989/2007	2007
AGX19392	B/Brisbane/13/2007	2007
AGX16358	B/Brisbane/14/2007	2007
AGX23776	B/Victoria/505/2007	2007
AGX23787	B/Victoria/215/2007	2007
AGX19403	B/Victoria/217/2007	2007
AGX23798	B/Wellington/11/2007	2007
AGX23809	B/Brisbane/16/2007	2007
AGX23820	B/Auckland/11/2007	2007
AGX23831	B/Victoria/507/2007	2007
AGX23842	B/Wellington/12/2007	2007
AGX23853	B/Brisbane/18/2007	2007
AGX23864	B/Victoria/219/2007	2007
AGX23875	B/Victoria/506/2007	2007
AGZ59876	B/Brisbane/22/2007	2007
AGX23886	B/Christchurch/86/2007	2007
AGX23897	B/Brisbane/19/2007	2007
AFP83161	B/Hong_Kong/CUHK43516/2007	2007
AGX23908	B/Auckland/14/2007	2007
AGX23919	B/Victoria/508/2007	2007
AKJ84548	B/Taiwan/71909/2007	2007
AGX23930	B/Victoria/510/2007	2007
AFP83162	B/Hong_Kong/CUHK44142/2007	2007
ATG29781	B/Hong_Kong/CUHK44360/2007	2007
AGX23941	B/Christchurch/98/2007	2007
AGX23952	B/Brisbane/23/2007	2007
AGX23963	B/Victoria/224/2007	2007
ACA33473	B/Oregon/02/2007	2007
AEA51388	B/Kol/1230/2007	2007
AEA51389	B/Kol/1234/2007	2007
AGX23974	B/Victoria/228/2007	2007
AEA51390	B/Kol/1253/2007	2007
ACA33435	B/Massachusetts/04/2007	2007
AFP83163	B/Hong_Kong/CUHK44997/2007	2007
AGX23985	B/Victoria/511/2007	2007
AGX23996	B/Christchurch/105/2007	2007
ACA33430	B/Minnesota/06/2007	2007
AGX24007	B/Brisbane/24/2007	2007
AGX24018	B/Victoria/512/2007	2007
ACA33431	B/California/17/2007	2007
ACA33440	B/California/15/2007	2007
AEG21018	B/Kol/1266/2007	2007
AEG21019	B/Kol/1267/2007	2007
AGX24029	B/Victoria/514/2007	2007
ACA33438	B/California/16/2007	2007
ACA33442	B/California/18/2007	2007
AGX24040	B/Brisbane/26/2007	2007
AGX24051	B/Victoria/513/2007	2007
ACB11752	B/Colorado/01/2007	2007
ACA33429	B/California/13/2007	2007
ACA33437	B/California/19/2007	2007
AGX24062	B/Brisbane/25/2007	2007
ACA33436	B/Florida/01/2007	2007
ACA33433	B/Florida/01/2007	2007
ATG29642	B/Hong_Kong/CUHK46173/2007	2007
ACT20763	B/Oklahoma/03/2007	2007
AGX24073	B/Brisbane/27/2007	2007
ACD85643	B/Hawaii/03/2007	2007
ACA33432	B/Pennsylvania/11/2007	2007
ACA33434	B/Delaware/01/2007	2007
ACA33428	B/Delaware/02/2007	2007
ACA33494	B/Delaware/01/2007	2007
AFJ90439	B/Malaysia/30/2007	2007
AFJ77369	B/Malaysia/1887872/2007	2007
AFJ90450	B/Malaysia/1887865/2007	2007
ACA33441	B/Oklahoma/02/2007	2007
AFJ91038	B/Malaysia/1890240/2007	2007
ACA33439	B/California/14/2007	2007
AFJ91049	B/Malaysia/1892514/2007	2007
ACA33499	B/New_York/09/2007	2007
AFJ91060	B/Malaysia/1895275/2007	2007
AHL94858	B/New_York/1196/2007	2007
AFJ77380	B/Malaysia/1896500/2007	2007
AGX24084	B/Brisbane/28/2007	2007
ACA33495	B/California/20/2007	2007
ACD85640	B/Iowa/02/2007	2007
AFJ91071	B/Malaysia/1899839/2007	2007
ACA33502	B/Delaware/03/2007	2007
ACA33505	B/Delaware/04/2007	2007
ATG29796	B/Hong_Kong/CUHK47768/2007	2007
ACA33497	B/New_York/12/2007	2007
AHL92332	B/New_York/1129/2007	2007
ACA33503	B/Massachusetts/05/2007	2007
ACA33504	B/Pennsylvania/13/2007	2007
AGX24095	B/Brisbane/29/2007	2007
AGX24106	B/Waikato/809/2007	2007
ACA33501	B/Wisconsin/03/2007	2007
AHL93037	B/New_York/1133/2007	2007
AGX24117	B/Brisbane/30/2007	2007
ACD85648	B/New_York/10/2007	2007
ACD85651	B/New_York/10/2007	2007
ACD85654	B/New_York/11/2007	2007
ACB11755	B/New_York/11/2007	2007
ACA33496	B/New_York/11/2007	2007
AGX24128	B/Brisbane/32/2007	2007
ACB11743	B/California/22/2007	2007
AFP83069	B/Hong_Kong/CUHK48904/2007	2007
AFJ91082	B/Malaysia/1917686/2007	2007
AGX24139	B/Brisbane/31/2007	2007
AHL92343	B/New_York/1130/2007	2007
AHL92354	B/New_York/1131/2007	2007
AHL92365	B/New_York/1132/2007	2007
ACD85663	B/Colorado/03/2007	2007
ACD85666	B/Colorado/03/2007	2007
ACD85660	B/New_Mexico/05/2007	2007
AFJ91093	B/Malaysia/1918984/2007	2007
AVK43491	B/Bethesda/NIH001/2007	2007
ACD85706	B/Arkansas/01/2008	2008
ACT20765	B/Alaska/10/2008	2008
ANC28539	B/Brisbane/60/2008	2008
AFH57909	B/Brisbane/60/2008	2008
AFH58326	B/England/145/2008	2008
AFH58348	B/Fujian_Gulou/1272/2008	2008
AFR45683	B/Thailand/CU-364/2008	2008
AHL93048	B/New_York/1180/2008	2008
ACD85657	B/Wisconsin/05/2008	2008
ACB11748	B/New_Mexico/01/2008	2008
ACB11749	B/Wisconsin/04/2008	2008
AFP83070	B/Hong_Kong/CUHK60082/2008	2008
AFJ91104	B/Malaysia/1919534/2008	2008
ACB11738	B/Missouri/01/2008	2008
ACA33500	B/Missouri/01/2008	2008
ACA33498	B/New_Jersey/01/2008	2008
AFJ91115	B/Malaysia/1921279/2008	2008
AHL92376	B/New_York/1134/2008	2008
ACD85690	B/Nebraska/01/2008	2008
ACF10282	B/California/01/2008	2008
AHL92475	B/New_York/1143/2008	2008
ACD85669	B/New_York/01/2008	2008
ACD85672	B/New_York/01/2008	2008
AHL92387	B/New_York/1135/2008	2008
AFP83209	B/Hong_Kong/CUHK81112/2008	2008
AHL92398	B/New_York/1136/2008	2008
AHL92420	B/New_York/1138/2008	2008
AHL92431	B/New_York/1139/2008	2008
AHL92453	B/New_York/1141/2008	2008
ACD85681	B/Louisiana/01/2008	2008
AGX24150	B/Brisbane/01/2008	2008
AHL92409	B/New_York/1137/2008	2008
ACD85687	B/Alaska/01/2008	2008
AHL92442	B/New_York/1140/2008	2008
AHL92464	B/New_York/1142/2008	2008
ACD85712	B/Hawaii/02/2008	2008
ACD85709	B/Hawaii/01/2008	2008
ACD85678	B/Wisconsin/13/2008	2008
AGX16369	B/Christchurch/2/2008	2008
ACD85675	B/Wisconsin/12/2008	2008
AHL92486	B/New_York/1144/2008	2008
AHL92508	B/New_York/1146/2008	2008
ACD85684	B/Texas/03/2008	2008
AHL92662	B/New_York/1161/2008	2008
ACD85715	B/Hawaii/03/2008	2008
AFP83175	B/Hong_Kong/CUHK61247/2008	2008
AKJ84549	B/Taiwan/70215/2008	2008
AHL92519	B/New_York/1147/2008	2008
AHL92530	B/New_York/1148/2008	2008
AHL92552	B/New_York/1151/2008	2008
AHL92563	B/New_York/1152/2008	2008
ACD85702	B/Wisconsin/07/2008	2008
ACF10279	B/New_York/03/2008	2008
AHL92541	B/New_York/1150/2008	2008
AHL92574	B/New_York/1153/2008	2008
ACG64216	B/Mississippi/01/2008	2008
ACD85724	B/Vermont/01/2008	2008
ACD85696	B/Nevada/01/2008	2008
AEG21020	B/Kol/1373/2008	2008
AHL92585	B/New_York/1154/2008	2008
ATG29571	B/Hong_Kong/CUHK62733/2008	2008
ATG29627	B/Hong_Kong/CUHK63322/2008	2008
ATG29648	B/Hong_Kong/CUHK62171/2008	2008
ACD85693	B/Minnesota/01/2008	2008
ACF10285	B/Hawaii/04/2008	2008
ACD85745	B/Texas/04/2008	2008
ADR02754	B/Ulaanbaatar/2481/2008	2008
AGX24161	B/Brisbane/2/2008	2008
ACD85733	B/West_Virginia/01/2008	2008
AHL92607	B/New_York/1156/2008	2008
AHL92640	B/New_York/1159/2008	2008
AHL92651	B/New_York/1160/2008	2008
ACF10270	B/Georgia/01/2008	2008
ACD85705	B/Wisconsin/08/2008	2008
ACH53433	B/Wisconsin/11/2008	2008
ACH53440	B/Wisconsin/09/2008	2008
ACH53444	B/Wisconsin/10/2008	2008
AHL92596	B/New_York/1155/2008	2008
AHL94869	B/New_York/1197/2008	2008
ACD85699	B/Nevada/02/2008	2008
ACF10291	B/North_Carolina/01/2008	2008
AHL92618	B/New_York/1157/2008	2008
AHL92629	B/New_York/1158/2008	2008
AHL92673	B/New_York/1162/2008	2008
ACF54688	B/Nevada/03/2008	2008
ACD85718	B/Missouri/02/2008	2008
ACD85721	B/Missouri/03/2008	2008
ACD85736	B/North_Dakota/01/2008	2008
ACJ60867	B/Idaho/03/2008	2008
ACG64228	B/Colorado/01/2008	2008
AHL92684	B/New_York/1163/2008	2008
ACD85739	B/North_Dakota/02/2008	2008
AFG49012	B/Ulaanbaatar/1798/2008	2008
ACD85730	B/Oklahoma/02/2008	2008
ACD85727	B/Oklahoma/01/2008	2008
ACJ53899	B/Cheongju/411/2008	2008
AHL92695	B/New_York/1164/2008	2008
ACF10276	B/New_York/02/2008	2008
AFO82870	B/Taiwan/30/2008	2008
ACJ53900	B/Cheongju/437/2008	2008
AHL92706	B/New_York/1165/2008	2008
AHL92717	B/New_York/1166/2008	2008
AFP83177	B/Hong_Kong/CUHK63126/2008	2008
AFP83207	B/Hong_Kong/CUHK63150/2008	2008
AFN54665	B/Managua/2941.01/2008	2008
AHL92728	B/New_York/1167/2008	2008
AHL92739	B/New_York/1168/2008	2008
AHL92750	B/New_York/1169/2008	2008
AHL93059	B/New_York/1181/2008	2008
AFP83208	B/Hong_Kong/CUHK63194/2008	2008
AHL92761	B/New_York/1170/2008	2008
AHL92772	B/New_York/1171/2008	2008
AHL93070	B/New_York/1182/2008	2008
AHL92783	B/New_York/1172/2008	2008
ACJ60877	B/Washington/01/2008	2008
ACF10288	B/Washington/01/2008	2008
AGZ60172	B/Brisbane/3/2008	2008
ATG29554	B/Hong_Kong/CUHK64639/2008	2008
ATG29640	B/Hong_Kong/CUHK63615/2008	2008
ATG29677	B/Hong_Kong/CUHK63456/2008	2008
ATG29628	B/Hong_Kong/CUHK64419/2008	2008
ATG29644	B/Hong_Kong/CUHK64081/2008	2008
AFP83178	B/Hong_Kong/CUHK63367/2008	2008
ACF54678	B/Vermont/02/2008	2008
AHL92794	B/New_York/1173/2008	2008
AHL92860	B/New_York/1179/2008	2008
AHL93081	B/New_York/1183/2008	2008
AHL93114	B/New_York/1188/2008	2008
ACF54672	B/Massachusetts/01/2008	2008
ACO06062	B/Managua/4787.01/2008	2008
AGX24172	B/Brisbane/5/2008	2008
AHL92805	B/New_York/1174/2008	2008
AHL92816	B/New_York/1175/2008	2008
ACD85742	B/New_Jersey/02/2008	2008
ACO05990	B/Pennsylvania/PIT66/2008	2008
AHL92827	B/New_York/1176/2008	2008
AHL92838	B/New_York/1177/2008	2008
AHL93092	B/New_York/1185/2008	2008
AHL93103	B/New_York/1187/2008	2008
ACF10273	B/New_Jersey/03/2008	2008
AFP83179	B/Hong_Kong/CUHK63832/2008	2008
AFN54676	B/Managua/4702.01/2008	2008
ACF54675	B/Massachusetts/02/2008	2008
ACF10309	B/Minnesota/04/2008	2008
ACF54681	B/Indiana/01/2008	2008
ACJ60893	B/Indiana/01/2008	2008
AFP83181	B/Hong_Kong/CUHK64054/2008	2008
AHL92849	B/New_York/1178/2008	2008
ACF54694	B/Illinois/03/2008	2008
ACJ60886	B/New_Jersey/05/2008	2008
ACD85748	B/Illinois/01/2008	2008
ACF10294	B/Texas/06/2008	2008
ACO05968	B/Pennsylvania/PIT59/2008	2008
ACG64195	B/Indiana/05/2008	2008
AHL93125	B/New_York/1189/2008	2008
ACG64219	B/Indiana/08/2008	2008
AHL93158	B/New_York/1192/2008	2008
ACH53437	B/Florida/02/2008	2008
AHL93136	B/New_York/1190/2008	2008
AHL93147	B/New_York/1191/2008	2008
AKJ84550	B/Taiwan/00507/2008	2008
ACG64192	B/Michigan/03/2008	2008
ACF10297	B/Minnesota/02/2008	2008
ACF54687	B/South_Carolina/01/2008	2008
ARX74210	B/Xiamen/1147/2008	2008
ACO05979	B/Pennsylvania/PIT63/2008	2008
ACF54691	B/Nevada/04/2008	2008
ACF54684	B/Illinois/02/2008	2008
ACH53434	B/Florida/05/2008	2008
ACG64207	B/Wisconsin/23/2008	2008
ACG64213	B/Michigan/04/2008	2008
ACF10300	B/Washington/02/2008	2008
AGX16380	B/Auckland/1/2008	2008
AFG49013	B/Ulaanbaatar/3695/2008	2008
ATG29569	B/Hong_Kong/CUHK65888/2008	2008
ATG29626	B/Hong_Kong/CUHK66047/2008	2008
ATG29801	B/Hong_Kong/CUHK67554/2008	2008
ATG29802	B/Hong_Kong/CUHK67100/2008	2008
ACJ60868	B/New_Jersey/07/2008	2008
ACJ60869	B/New_Jersey/07/2008	2008
ACF54701	B/New_York/04/2008	2008
AHL93169	B/New_York/1193/2008	2008
ACG64204	B/New_York/06/2008	2008
ACF10303	B/Iowa/01/2008	2008
AFO82871	B/Taiwan/2563/2008	2008
ACG64225	B/Florida/04/2008	2008
ACF54704	B/New_York/05/2008	2008
ACF54697	B/Nebraska/02/2008	2008
AHL93180	B/New_York/1194/2008	2008
ACF70845	B/Texas/07/2008	2008
ACF10312	B/Texas/05/2008	2008
ACG64198	B/New_York/21/2008	2008
ACJ60896	B/Hawaii/05/2008	2008
ACF54700	B/Nebraska/03/2008	2008
ACF70851	B/Idaho/02/2008	2008
ACF10306	B/New_Jersey/04/2008	2008
ACH53427	B/New_York/22/2008	2008
AHL93191	B/New_York/1195/2008	2008
AGX24183	B/Brisbane/10/2008	2008
AFP83074	B/Hong_Kong/CUHK67032/2008	2008
ACH53430	B/Minnesota/03/2008	2008
ACG64189	B/Indiana/12/2008	2008
ACF70848	B/Michigan/05/2008	2008
ACR15699	B/Managua/4705.02/2008	2008
AGX16391	B/Auckland/2/2008	2008
ACH53441	B/New_York/24/2008	2008
AGX24194	B/Brisbane/11/2008	2008
ACG64201	B/Florida/09/2008	2008
ACJ60889	B/New_Jersey/06/2008	2008
ACT20751	B/New_Jersey/06/2008	2008
ATG29674	B/Hong_Kong/CUHK68911/2008	2008
ACG64222	B/Minnesota/06/2008	2008
AGX24205	B/Brisbane/13/2008	2008
ACG64210	B/Minnesota/07/2008	2008
AGX24216	B/Brisbane/12/2008	2008
AGX24227	B/Auckland/3/2008	2008
AFP83184	B/Hong_Kong/CUHK69306/2008	2008
AGX16402	B/Sydney/2/2008	2008
AGZ60183	B/Waikato/2/2008	2008
ACO06012	B/Managua/4847.02/2008	2008
AIL94988	B/Nicaragua/4847_39479_02/2008	2008
AFP83185	B/Hong_Kong/CUHK69850/2008	2008
AFN54687	B/Managua/2650.02/2008	2008
ACR15710	B/Managua/4577.01/2008	2008
AGX24238	B/Sydney/3/2008	2008
AIL94977	B/Nicaragua/3758_39448_01/2008	2008
AGX16413	B/Wellington/3/2008	2008
ACO06023	B/Managua/3759.01/2008	2008
AGX24249	B/Brisbane/14/2008	2008
AFN54698	B/Managua/921.01/2008	2008
ACU27435	B/Nairobi/15/2008	2008
AFN54709	B/Managua/36.01/2008	2008
AIL94999	B/Nicaragua/511_39448_01/2008	2008
AFN54720	B/Managua/4479.01/2008	2008
AGX24260	B/Brisbane/17/2008	2008
AGZ60194	B/Christchurch/6/2008	2008
AIL95010	B/Nicaragua/4435_39479_02/2008	2008
AGX24271	B/Sydney/508/2008	2008
ACU27436	B/Nairobi/25/2008	2008
AFN54731	B/Managua/1365.02/2008	2008
AFN54742	B/Managua/3640.01/2008	2008
AGX19414	B/Auckland/6/2008	2008
AGZ60206	B/Wellington/4/2008	2008
AGX19425	B/Sydney/55/2008	2008
ACS14053	B/Sydney/55/2008	2008
AGX24282	B/Sydney/5/2008	2008
AKJ84551	B/Taiwan/01261/2008	2008
AFN54753	B/Managua/274.02/2008	2008
AFN54764	B/Managua/3342.01/2008	2008
AGX24293	B/Brisbane/21/2008	2008
AGX19436	B/Sydney/56/2008	2008
AGX15640	B/Auckland/10/2008	2008
AGX16423	B/Christchurch/3/2008	2008
AIL95021	B/Nicaragua/477_39448_01/2008	2008
AFN54654	B/Managua/5024.01/2008	2008
AGX19447	B/Sydney/57/2008	2008
AFN54775	B/Managua/3387.03/2008	2008
AGX24304	B/Auckland/12/2008	2008
AGX19458	B/Sydney/58/2008	2008
AGX24315	B/Sydney/8/2008	2008
AGZ59887	B/Wellington/7/2008	2008
AGX24326	B/Brisbane/22/2008	2008
AFN54786	B/Managua/3425.01/2008	2008
AGX19469	B/Sydney/59/2008	2008
AFN54797	B/Managua/4498.01/2008	2008
AGX24337	B/Sydney/61/2008	2008
AGX19480	B/Auckland/23/2008	2008
AGX24348	B/Wellington/9/2008	2008
AGX24359	B/Brisbane/31/2008	2008
AGX15651	B/Brisbane/45/2008	2008
ACM51178	B/Michigan/10/2008	2008
AGX24370	B/Auckland/33/2008	2008
AGX24381	B/Sydney/62/2008	2008
ACN29384	B/Brisbane/33/2008	2008
ACN29387	B/Brisbane/33/2008	2008
AGX15662	B/Brisbane/33/2008	2008
AGX19491	B/Sydney/89/2008	2008
AGX24392	B/Wellington/13/2008	2008
AFN54808	B/Managua/1089.01/2008	2008
AGX19502	B/Auckland/36/2008	2008
AGX19513	B/Wellington/14/2008	2008
AGX16434	B/Auckland/41/2008	2008
AGX16445	B/Brisbane/40/2008	2008
AGX19524	B/Sydney/12/2008	2008
AGX15675	B/Auckland/48/2008	2008
AGX24403	B/Sydney/13/2008	2008
AGX24414	B/Brisbane/30/2008	2008
AGX19535	B/Sydney/65/2008	2008
AGX24425	B/Wellington/19/2008	2008
AGX15686	B/Wellington/16/2008	2008
AGX24436	B/Auckland/63/2008	2008
AGX24447	B/Sydney/24/2008	2008
AGZ60217	B/Christchurch/13/2008	2008
AGX24458	B/Brisbane/34/2008	2008
AIL95032	B/Nicaragua/4871_39448_01/2008	2008
AGX19546	B/Sydney/91/2008	2008
AGX19557	B/Brisbane/54/2008	2008
AGX15697	B/Auckland/64/2008	2008
AGX15708	B/Brisbane/102/2008	2008
AGX19568	B/Wellington/17/2008	2008
AGX24469	B/Brisbane/48/2008	2008
AGZ60268	B/Christchurch/29/2008	2008
AGX19579	B/Sydney/2002/2008	2008
AGX24480	B/Sydney/69/2008	2008
AGX19590	B/Brisbane/55/2008	2008
AGX24491	B/Brisbane/80/2008	2008
ADN32817	B/Brisbane/60/2008	2008
AGX19601	B/Brisbane/138/2008	2008
AGX24502	B/Sydney/520/2008	2008
AGX19612	B/Brisbane/79/2008	2008
AGX19623	B/Sydney/27/2008	2008
AGZ59898	B/Christchurch/18/2008	2008
AEA51391	B/Kol/1857/2008	2008
ACJ60880	B/Mississippi/02/2008	2008
AGX19634	B/Auckland/91/2008	2008
AGX19645	B/Townsville/1/2008	2008
AGX19656	B/Sydney/95/2008	2008
AGX15719	B/Brisbane/101/2008	2008
AGX19667	B/Wellington/25/2008	2008
AGX19678	B/Victoria/210/2008	2008
AGX24513	B/Brisbane/104/2008	2008
AGX15730	B/Townsville/101/2008	2008
AGX19689	B/Townsville/2/2008	2008
AGX19700	B/Sydney/521/2008	2008
AGX24524	B/Sydney/522/2008	2008
ACJ60864	B/Alaska/02/2008	2008
AFN54819	B/Managua/2056.03/2008	2008
AGX19711	B/Sydney/21/2008	2008
AGX24535	B/Auckland/97/2008	2008
AGX24546	B/Sydney/76/2008	2008
AGZ59909	B/Auckland/106/2008	2008
AGX15741	B/Sydney/23/2008	2008
AGX19722	B/Brisbane/100/2008	2008
AGX24557	B/Brisbane/86/2008	2008
AGX24568	B/Wellington/31/2008	2008
AGX24579	B/Sydney/524/2008	2008
AGX24590	B/Victoria/505/2008	2008
AEG21021	B/Kol/1880/2008	2008
AGX19733	B/Auckland/117/2008	2008
AGX19744	B/Brisbane/122/2008	2008
AGX19755	B/Victoria/506/2008	2008
AGX19766	B/Sydney/525/2008	2008
AFN54830	B/Managua/673.02/2008	2008
AGX16456	B/Sydney/34/2008	2008
AGZ59920	B/Wellington/30/2008	2008
AGX19777	B/Victoria/508/2008	2008
AGX19788	B/Brisbane/121/2008	2008
AGX24601	B/Sydney/526/2008	2008
AGX24612	B/Victoria/507/2008	2008
ACN29380	B/Brisbane/60/2008	2008
AGX19799	B/Auckland/124/2008	2008
AGX24623	B/Brisbane/118/2008	2008
AGX19810	B/Brisbane/119/2008	2008
ACM51214	B/Mississippi/04/2008	2008
ACM51168	B/Mississippi/04/2008	2008
AGX15753	B/Victoria/509/2008	2008
AGX16467	B/Brisbane/115/2008	2008
AGX19821	B/Victoria/511/2008	2008
AGX19832	B/Brisbane/120/2008	2008
AGX24634	B/Sydney/35/2008	2008
AGX19843	B/Victoria/513/2008	2008
AGX19854	B/Victoria/514/2008	2008
AGZ59931	B/Auckland/131/2008	2008
AGZ59942	B/Sydney/37/2008	2008
AFN54841	B/Managua/468.01/2008	2008
AGX16478	B/Sydney/50/2008	2008
AGX19865	B/Brisbane/146/2008	2008
AGX24645	B/Auckland/136/2008	2008
AGX24656	B/Brisbane/162/2008	2008
AGX19876	B/Victoria/516/2008	2008
AGX19887	B/Victoria/517/2008	2008
AGX24667	B/Sydney/102/2008	2008
AGX15764	B/Auckland/144/2008	2008
AGX16489	B/Christchurch/99/2008	2008
AGX19898	B/Sydney/538/2008	2008
AGX24678	B/Victoria/224/2008	2008
AIL95043	B/Nicaragua/1976_39448_01/2008	2008
ACJ60899	B/Wisconsin/24/2008	2008
AGX19909	B/Victoria/521/2008	2008
AGX19920	B/Victoria/520/2008	2008
AGX19931	B/Sydney/539/2008	2008
AFN54852	B/Managua/4982.02/2008	2008
AGZ59953	B/Christchurch/104/2008	2008
AGX19942	B/Sydney/543/2008	2008
AGX24689	B/Sydney/540-a/2008	2008
AGX19953	B/Auckland/84/2008	2008
AGX19964	B/Sydney/84/2008	2008
AGX24700	B/Sydney/45/2008	2008
AGX19975	B/Sydney/548/2008	2008
AGX19986	B/Brisbane/171/2008	2008
AGX19997	B/Victoria/225/2008	2008
AGX24711	B/Sydney/106/2008	2008
AGX24722	B/Victoria/525/2008	2008
AGX24733	B/Victoria/524/2008	2008
AGX24744	B/Victoria/523/2008	2008
AGZ59965	B/Auckland/157/2008	2008
AGZ59976	B/Sydney/49/2008	2008
AGZ59987	B/Auckland/158/2008	2008
AGZ59999	B/Brisbane/167/2008	2008
ACJ60902	B/California/03/2008	2008
AGX20008	B/Townsville/202/2008	2008
AGX24755	B/Sydney/105/2008	2008
AGX15775	B/Sydney/110/2008	2008
AGX24766	B/Victoria/526/2008	2008
AGX15786	B/Christchurch/179/2008	2008
AGX24777	B/Auckland/159/2008	2008
ACJ60872	B/Maryland/01/2008	2008
AEG21022	B/Kol/2024/2008	2008
AGX15797	B/Brisbane/165/2008	2008
AGX20019	B/Townsville/4/2008	2008
AGX20030	B/Sydney/114/2008	2008
AGX20041	B/Victoria/226/2008	2008
AGX24788	B/Victoria/230/2008	2008
ACJ60890	B/Washington/12/2008	2008
AGX24799	B/Brisbane/168/2008	2008
AGX24810	B/Sydney/111/2008	2008
AGX24821	B/Brisbane/164/2008	2008
QPI71723	B/Brisbane/BX35###/2008	2008
AGX20052	B/Townsville/5/2008	2008
AGX20063	B/Townsville/6/2008	2008
AGX24832	B/Sydney/51/2008	2008
AGX20074	B/Brisbane/163/2008	2008
ACJ60863	B/Alaska/03/2008	2008
AEA51392	B/Kol/2044/2008	2008
ACK76333	B/Hawaii/06/2008	2008
ACK76376	B/Texas/24/2008	2008
ACK76343	B/Texas/23/2008	2008
ACM51209	B/Texas/22/2008	2008
ACT20764	B/Texas/23/2008	2008
ACK76340	B/Wisconsin/25/2008	2008
ACK76330	B/Wisconsin/25/2008	2008
AEA51393	B/Kol/2065/2008	2008
ACM51197	B/Florida/10/2008	2008
ACT20737	B/Florida/10/2008	2008
AFN54863	B/Managua/177.02/2008	2008
ACM51163	B/Michigan/11/2008	2008
ACM51205	B/Florida/19/2008	2008
ACM51200	B/Texas/25/2008	2008
ACM51179	B/Florida/14/2008	2008
ACM51182	B/Florida/17/2008	2008
ACM51160	B/Alaska/06/2008	2008
ACT20762	B/Maryland/03/2008	2008
ACM51169	B/Alaska/05/2008	2008
ACM51194	B/Texas/26/2008	2008
ACM51188	B/Texas/26/2008	2008
ACM51151	B/Texas/27/2008	2008
AER28584	B/Texas/26/2008	2008
AER28636	B/Texas/26/2008	2008
ACM51191	B/Florida/18/2008	2008
ACT20782	B/California/05/2008	2008
ACT20744	B/Georgia/02/2008	2008
AHL93202	B/New_York/1201/2008	2008
ACU12720	B/Mississippi/06/2008	2008
ACM51156	B/Washington/04/2008	2008
ACM51157	B/Florida/16/2008	2008
ACT20738	B/Alaska/09/2008	2008
ACT20752	B/Florida/26/2008	2008
ACT20753	B/New_Hampshire/02/2008	2008
ACT20760	B/New_Jersey/10/2008	2008
ACT20761	B/New_Jersey/10/2008	2008
ACM51174	B/Florida/25/2008	2008
ACT20739	B/Florida/28/2008	2008
ACT20736	B/Hawaii/6/2008	2008
ACT20778	B/Pennsylvania/03/2008	2008
ACU12698	B/Mississippi/07/2008	2008
ACT20769	B/Texas/38/2008	2008
AGL06063	B/Texas/38/2008	2008
ACM51187	B/Wisconsin/27/2008	2008
ACT20759	B/Virginia/01/2008	2008
ACM51177	B/Texas/34/2008	2008
ACM51208	B/Texas/37/2008	2008
ACT20754	B/New_Jersey/11/2008	2008
AER28639	B/New_Jersey/11/2008	2008
ACT20745	B/Pennsylvania/04/2008	2008
ACT20746	B/Pennsylvania/04/2008	2008
ACT20770	B/Texas/42/2008	2008
AGZ61741	B/Finland/282/2009	2009
AGZ61742	B/Finland/504/2009	2009
AGZ61743	B/Finland/572/2009	2009
AGZ61744	B/Finland/466/2009	2009
AGZ61745	B/Finland/214/2009	2009
AFH58447	B/Bangladesh/5945/2009	2009
[truncated: 14,635 more rows]

## Sheet: IBV NS1
Accession	Strain	Year
AHZ37011	B/Nicaragua/AGB2-36
AAA43756	B/Lee/1940	1940
ABG85184	B/Lee/1940	1940
ABG85173	B/Lee/1940	1940
AFH57860	B/Lee/1940	1940
AAA43695	B/GreatLakes/54	1954
AAA43725	B/Maryland/59	1959
AAA43774	B/Singapore/64	1964
AAA43754	B/Ann Arbor/1/66 (cold-adapted)	1966
AAA43759	B/Ann Arbor/1/66 (wild-type)	1966
AHI97188	B/Russia/69	1969
ABQ81848	B/Russia/69	1969
ABF21222	B/Hong Kong/05/1972	1972
AAA43761	B/Yamagata/1/73	1973
AAA43720	B/Hong Kong/8/73	1973
AAA43690	B/Baylor/4/78	1978
AAA43775	B/Singapore/222/79	1979
AAD29210	B/Norway/1/84	1984
AAA43721	B/Houston/18513/84	1984
AAD29212	B/Ibaraki/2/85	1985
AAA43724	B/Idaho/1/86	1986
AAA43693	B/Georgia/1/86	1986
ABF21220	B/Ann Arbor/1/1986	1986
AAA43778	B/Victoria/2/87	1987
ABL77250	B/Victoria/02/1987	1987
AAD29214	B/Aichi/5/88	1988
AAD29216	B/Yamagata/16/88	1988
ABL77261	B/Yamagata/16/1988	1988
ABN50608	B/Texas/37/1988	1988
AAU94871	B/Memphis/3/89	1989
ABL77272	B/Hong Kong/22/1989	1989
AAD29218	B/Panama/45/90	1990
AGK63069	B/Panama/45/1990	1990
ABN50619	B/Bangkok/153/1990	1990
ABN50630	B/Bangkok/163/1990	1990
ABN58667	B/Czechoslovakia/69/1990	1990
AFH57992	B/Panama/45/1990	1990
ABL76700	B/Panama/45/1990	1990
AAU94873	B/Houston/1/91	1991
ABN51201	B/Texas/14/1991	1991
ABN51190	B/New York/39/1991	1991
ABN50641	B/Cordoba/2979/1991	1991
ABL77283	B/Singapore/04/1991	1991
ABL77294	B/Hong Kong/03/1992	1992
ABN50652	B/Alaska/03/1992	1992
ABL77305	B/Oita/15/1992	1992
AAD29220	B/Mie/1/93	1993
AAD29224	B/Guangdong/8/93	1993
ABL77338	B/Mie/01/1993	1993
AAU94875	B/Memphis/5/93	1993
AAD29222	B/Beijing/184/93	1993
ABL77316	B/Connecticut/07/1993	1993
AHL91184	B/New York/1000/1993	1993
ABL77327	B/Hong Kong/02/1993	1993
AHL91195	B/New York/1001/1993	1993
AHL91206	B/New York/1002/1993	1993
AHL91217	B/New York/1003/1993	1993
ABN50663	B/New York/24/1993	1993
AAD29226	B/Guangdong/5/94	1994
AAD29228	B/Harbin/7/94	1994
AAU94877	B/Nanchang/560/94	1994
ABL76997	B/Ann Arbor/1994	1994
ABL77360	B/Wellington/01/1994	1994
ABN50707	B/Johannesburg/06/1994	1994
AAU94879	B/Nanchang/630/94	1994
ACR15727	B/Harbin/7/1994	1994
ABN50674	B/Bangkok/141/1994	1994
ABN50685	B/Bangkok/143/1994	1994
ABN50718	B/Singapore/11/1994	1994
ABL77349	B/Taiwan/1197/1994	1994
ABR16001	B/Lisbon/02/1994	1994
ABN50696	B/California/02/1994	1994
ABL76942	B/Russia/22/1995	1995
ABL77371	B/California/01/1995	1995
ABN50729	B/Indiana/01/1995	1995
ABL77382	B/Connecticut/02/1995	1995
AHL91228	B/New York/1004/1995	1995
AHL91261	B/New York/1007/1995	1995
AHL91272	B/New York/1008/1995	1995
AHL91239	B/New York/1005/1995	1995
AHL91250	B/New York/1006/1995	1995
ABR16012	B/California/02/1995	1995
AHL91283	B/New York/1009/1995	1995
AHL91294	B/New York/1010/1995	1995
AHL91305	B/New York/1011/1995	1995
AHL91327	B/New York/1013/1995	1995
AHL91316	B/New York/1012/1995	1995
AFJ80134	B/Malaysia/06535/1995	1995
ABL76964	B/Hong Kong/70/1996	1996
AAU94881	B/Nanchang/6/96	1996
AHL91338	B/New York/1014/1996	1996
AHL91349	B/New York/1015/1996	1996
AHL91360	B/New York/1016/1996	1996
AFJ80145	B/Malaysia/10837/1996	1996
AFJ80156	B/Malaysia/10928/1996	1996
ABL76711	B/Alaska/12/1996	1996
AFJ80178	B/Malaysia/11087/1996	1996
AFJ80200	B/Malaysia/11185/1996	1996
AAD29230	B/Argentina/218/97	1997
AAD29232	B/Henan/22/97	1997
AAD29234	B/Beijing/243/97	1997
ABL76975	B/Osaka/547/1997	1997
AAK95900	B/Shangdong/7/97	1997
AAP22113	B/Memphis/12/97	1997
AAU94883	B/Nanchang/2/97	1997
ABL76260	B/Houston/B56/1997	1997
AHL91371	B/New York/1017/1997	1997
ABN50388	B/Houston/B57/1997	1997
ABN50399	B/Houston/B58/1997	1997
ABN50410	B/Houston/B59/1997	1997
AHL91382	B/New York/1018/1997	1997
ABL76271	B/Houston/B61/1997	1997
ABN59451	B/Houston/B60/1997	1997
ABL76282	B/Houston/B63/1997	1997
AAD29236	B/Shiga/51/98	1998
AAD29238	B/Shiga/T30/98	1998
AAD29240	B/Chiba/447/98	1998
AAD29242	B/Nagano/2038/98	1998
AAD29244	B/Yamanashi/166/98	1998
ABL76953	B/Bucharest/311/1998	1998
ABL76986	B/Singapore/31/1998	1998
ABL77008	B/Georgia/04/1998	1998
ABL77019	B/Singapore/22/1998	1998
AAU00996	B/Beijing/76/98	1998
AAU94885	B/Nanchang/6/98	1998
AFJ80244	B/Malaysia/15048/1998	1998
ABN50509	B/Yamanashi/166/1998	1998
ABN50740	B/Romania/318/1998	1998
ABL76293	B/Houston/B65/1998	1998
ABN50454	B/Singapore/35/1998	1998
ABL76766	B/Florida/02/1998	1998
ABL76777	B/Georgia/02/1998	1998
BAB32592	B/Kouchi/193/1999	1999
BAB32594	B/Saga/S172/99	1999
BAB32596	B/Nagoya/20/99	1999
ABL77030	B/Paris/549/1999	1999
ABL77041	B/Argentina/3640/1999	1999
ABL77052	B/Johannesburg/05/1999	1999
BAC54001	B/Lusaka/270/99	1999
BAC54012	B/Lusaka/432/99	1999
AHL91404	B/New York/1020/1999	1999
AHL91415	B/New York/1021/1999	1999
ACN32562	B/New York/347/1999	1999
AFJ76230	B/Malaysia/10815/1999	1999
ABL76810	B/Kouchi/193/1999	1999
ABL76326	B/Temple/B8/1999	1999
ABL76799	B/Romania/217/1999	1999
ABL76304	B/Temple/B3/1999	1999
ABL76337	B/Temple/B9/1999	1999
AFJ80167	B/Malaysia/10941/1999	1999
ABL76348	B/Temple/B10/1999	1999
ABL76315	B/Temple/B7/1999	1999
ABL76359	B/Houston/B15/1999	1999
ABQ81837	B/Vienna/1/99	1999
AHL91393	B/New York/1019/1999	1999
AFJ80189	B/Malaysia/11169/1999	1999
AFJ80662	B/Malaysia/11721/1999	1999
AFJ76252	B/Malaysia/13370/1999	1999
AFJ80211	B/Malaysia/13367/1999	1999
ABL77063	B/Shizuoka/480/2000	2000
ABL77107	B/Victoria/504/2000	2000
AAT69432	B/Victoria/504/2000	2000
AFJ80673	B/Malaysia/13395/2000	2000
AFJ80684	B/Malaysia/13396/2000	2000
AFJ80695	B/Malaysia/13494/2000	2000
AEP20217	B/South Carolina/NHRC0001/2000	2000
AFJ76241	B/Malaysia/13624/2000	2000
AFJ80222	B/Malaysia/13693/2000	2000
AFJ80233	B/Malaysia/13696/2000	2000
AEQ39512	B/South Carolina/NHRC0002/2000	2000
ABL76370	B/Houston/B66/2000	2000
ABL76821	B/Mexico/84/2000	2000
ABL76381	B/Houston/B67/2000	2000
ABL76392	B/Houston/B68/2000	2000
ABL76865	B/Texas/06/2000	2000
ABL76788	B/Auckland/01/2000	2000
ABL84346	B/Brazil/975/2000	2000
ABL76887	B/Hong Kong/542/2000	2000
ABL76898	B/Hong Kong/557/2000	2000
ABL76854	B/Alaska/16/2000	2000
ABL76876	B/Canada/16188/2000	2000
AHL91426	B/New York/1022/2000	2000
AAT69443	B/Hong Kong/330/2001	2001
ABO72382	B/Temple/B1166/2001	2001
ABL76403	B/Temple/B1181/2001	2001
ABL76414	B/Temple/B1193/2001	2001
ABL77140	B/Akita/27/2001	2001
ABN50421	B/Temple/B1188/2001	2001
ABN50432	B/Temple/B1182/2001	2001
ABN50487	B/Shizuoka/15/2001	2001
ABR15979	B/Temple/B1190/2001	2001
BAD29844	B/Yamagata/K270/2001	2001
BAD29848	B/Yamagata/K386/2001	2001
BAD29862	B/Yamagata/K519/2001	2001
BAD29866	B/Yamagata/K521/2001	2001
BAD29852	B/Yamagata/K490/2001	2001
BAD29854	B/Yamagata/K500/2001	2001
BAD29856	B/Yamagata/K501/2001	2001
BAD29858	B/Yamagata/K508/2001	2001
AAU94887	B/Maryland/1/2001	2001
BAD29846	B/Yamagata/K320/2001	2001
BAD29850	B/Yamagata/K461/2001	2001
BAD29860	B/Yamagata/K515/2001	2001
BAD29864	B/Yamagata/K520/2001	2001
BAD29868	B/Yamagata/K535/2001	2001
BAD29870	B/Yamagata/K542/2001	2001
AAU94889	B/Nebraska/1/2001	2001
AAU94891	B/Nebraska/2/2001	2001
AAT69454	B/Hong Kong/330/2001 egg adapted	2001
AHL91437	B/New York/1023/2001	2001
ACF54263	B/Taiwan/45/2001	2001
AHL91459	B/New York/1025/2001	2001
AHL91448	B/New York/1024/2001	2001
ABL77074	B/Hong Kong/06/2001	2001
AEQ39387	B/Georgia/NHRC0001/2001	2001
AHL91470	B/New York/1026/2001	2001
AHL91481	B/New York/1027/2001	2001
AHL91492	B/New York/1028/2001	2001
AHL91503	B/New York/1029/2001	2001
AHL91514	B/New York/1030/2001	2001
AEP20228	B/South Carolina/NHRC0001/2001	2001
ABL77096	B/Hong Kong/22/2001	2001
AEP20239	B/Missouri/NHRC0001/2001	2001
ABN50597	B/Hong Kong/28/2001	2001
AHL91525	B/New York/1031/2001	2001
AHL91536	B/New York/1032/2001	2001
AHL91558	B/New York/1034/2001	2001
AHL91547	B/New York/1033/2001	2001
AEP20250	B/South Carolina/NHRC0002/2001	2001
AHL91580	B/New York/1036/2001	2001
AHL91569	B/New York/1035/2001	2001
AHL91591	B/New York/1037/2001	2001
AHL91602	B/New York/1038/2001	2001
AHL91613	B/New York/1039/2001	2001
ACF54274	B/Taiwan/481/2001	2001
AHL91635	B/New York/1041/2001	2001
AHL91624	B/New York/1040/2001	2001
AHL91646	B/New York/1042/2001	2001
ABL77085	B/Hong Kong/123/2001	2001
AHL91657	B/New York/1043/2001	2001
AHL91668	B/New York/1044/2001	2001
ACF54285	B/Taiwan/634/2001	2001
AHL91678	B/New York/1045/2001	2001
AHL91690	B/New York/1046/2001	2001
AHL91701	B/New York/1047/2001	2001
ABL77184	B/Hong Kong/330/2001	2001
ABN50476	B/Hawaii/10/2001	2001
ABN50564	B/Taiwan/1484/2001	2001
ABN50520	B/Johannesburg/69/2001	2001
ABN50531	B/Argentina/132/2001	2001
AAU94893	B/Los Angeles/1/2002	2002
BAD29872	B/Yamagata/222/2002	2002
ABL77129	B/Hong Kong/167/2002	2002
ABN50542	B/Hong Kong/1115/2002	2002
ABL77393	B/Hong Kong/1351/2002	2002
ABL77151	B/Hong Kong/1434/2002	2002
AHL91712	B/New York/1048/2002	2002
AGX21738	B/Sydney/200/2002	2002
AGX16506	B/Sydney/1/2002	2002
ABL77162	B/Moscow/16/2002	2002
ABL76447	B/Houston/B71/2002	2002
AHL91723	B/New York/1049/2002	2002
AHL91734	B/New York/1050/2002	2002
ABN50575	B/Chile/3162/2002	2002
ABL76458	B/Houston/B74/2002	2002
ABN50553	B/Iowa/03/2002	2002
ABL76469	B/Houston/B75/2002	2002
AHL91745	B/New York/1051/2002	2002
ABL76425	B/Houston/B69/2002	2002
ABL76480	B/Houston/B77/2002	2002
ABL76436	B/Houston/B70/2002	2002
AGX16517	B/Sydney/2/2002	2002
AGX21749	B/Sydney/201/2002	2002
AGX16528	B/Sydney/6/2002	2002
AHL91756	B/New York/1052/2002	2002
AGX21760	B/Sydney/3/2002	2002
AGX16539	B/Sydney/202/2002	2002
AHL91767	B/New York/1053/2002	2002
AGX16550	B/Sydney/9/2002	2002
AGX16561	B/Sydney/7/2002	2002
AGX16572	B/Sydney/5/2002	2002
AGX21771	B/Victoria/341/2002	2002
AGX16583	B/Sydney/204/2002	2002
AGX21782	B/Victoria/108/2002	2002
AGX16594	B/Sydney/203/2002	2002
AGX16605	B/Brisbane/2/2002	2002
AGX16616	B/Waikato/6/2002	2002
AGX16627	B/Victoria/113/2002	2002
AGX16638	B/Victoria/114/2002	2002
AGX16649	B/Brisbane/3/2002	2002
AGX16660	B/Victoria/115/2002	2002
ACR15683	B/Taiwan/2643/2002	2002
AGX16671	B/Sydney/211/2002	2002
AGX16682	B/Waikato/3/2002	2002
AGX16693	B/Sydney/11/2002	2002
AGX16704	B/Brisbane/4/2002	2002
AGX16715	B/Victoria/119/2002	2002
AGX16726	B/Sydney/213/2002	2002
AGX16737	B/Victoria/127/2002	2002
AGX16748	B/Victoria/133/2002	2002
AGX16759	B/Sydney/12/2002	2002
AGX21793	B/Victoria/143/2002	2002
AGX16770	B/Sydney/45/2002	2002
AGX16781	B/Victoria/500/2002	2002
AGX16792	B/Auckland/14/2002	2002
AGX16803	B/Sydney/24/2002	2002
AGX16814	B/Brisbane/11/2002	2002
AGX16825	B/Sydney/49/2002	2002
AGX16836	B/Brisbane/5/2002	2002
AGX16847	B/Brisbane/7/2002	2002
AGX21804	B/Victoria/142/2002	2002
AGX16858	B/Victoria/502/2002	2002
ACR15694	B/Taiwan/3246/2002	2002
AGX16869	B/Brisbane/8/2002	2002
AGX16880	B/Sydney/53/2002	2002
AGX16891	B/Victoria/156/2002	2002
AGX16902	B/Victoria/503/2002	2002
AGX16913	B/Brisbane/27/2002	2002
AGX16924	B/Brisbane/25/2002	2002
AGX16935	B/Sydney/70/2002	2002
AGX16946	B/Victoria/150/2002	2002
AGX16957	B/Victoria/149/2002	2002
AGX16968	B/Auckland/16/2002	2002
AGX16979	B/Brisbane/24/2002	2002
AGX16990	B/Victoria/151/2002	2002
AGX17001	B/Sydney/72/2002	2002
AGX17012	B/Brisbane/30/2002	2002
AGX17023	B/Victoria/347/2002	2002
AGX17034	B/Brisbane/21/2002	2002
AGX17045	B/Wellington/2/2002	2002
AGX17056	B/Sydney/80/2002	2002
AGX17067	B/Victoria/506/2002	2002
AGX17078	B/Waikato/11/2002	2002
AGX17089	B/Victoria/349/2002	2002
AGX17100	B/Sydney/64/2002	2002
ABL77173	B/Brisbane/32/2002	2002
AGX17111	B/Townsville/1/2002	2002
AGX17122	B/Victoria/351/2002	2002
AGX17133	B/Auckland/26/2002	2002
AGX17144	B/Brisbane/34/2002	2002
AGX17155	B/Sydney/85/2002	2002
ABN50751	B/Perth/25/2002	2002
AGX17166	B/Victoria/158/2002	2002
AGX21815	B/Victoria/353/2002	2002
AGX17177	B/Christchurch/84/2002	2002
AGX17188	B/Victoria/159/2002	2002
AGX17199	B/Brisbane/39/2002	2002
AGX17210	B/Townsville/4/2002	2002
AGX17221	B/Victoria/354/2002	2002
AGX17232	B/Victoria/160/2002	2002
AGX17243	B/Sydney/84/2002	2002
AGX17254	B/Brisbane/47/2002	2002
AGX17265	B/Wellington/5/2002	2002
AGX17276	B/Brisbane/52/2002	2002
AGX17287	B/Sydney/82/2002	2002
AGX17298	B/Townsville/5/2002	2002
AGX17309	B/Victoria/356/2002	2002
AGX17320	B/Dunedin/1/2002	2002
AGX17331	B/Victoria/162/2002	2002
AGX17342	B/Brisbane/59/2002	2002
AGX17353	B/Townsville/9/2002	2002
AGX17364	B/Sydney/86/2002	2002
AGX17375	B/Christchurch/86/2002	2002
AGX17386	B/Christchurch/111/2002	2002
AGX17406	B/Christchurch/90/2002	2002
AGX17417	B/Wellington/7/2002	2002
AGX17428	B/Townsville/11/2002	2002
AGZ59827	B/Waikato/15/2002	2002
AGX17439	B/Brisbane/72/2002	2002
AGX17450	B/Townsville/16/2002	2002
AGX15502	B/Waikato/20/2002	2002
AGX17461	B/Christchurch/118/2002	2002
AGX17472	B/Auckland/35/2002	2002
AGX17483	B/Christchurch/119/2002	2002
AGZ59838	B/Waikato/22/2002	2002
AGX17494	B/Brisbane/74/2002	2002
AGX17505	B/Wellington/8/2002	2002
AGX17516	B/Waikato/24/2002	2002
AGX17527	B/Christchurch/133/2002	2002
AGX17538	B/Auckland/36/2002	2002
AGX17549	B/Waikato/27/2002	2002
ABL76491	B/Temple/B17/2003	2003
ABL76502	B/Temple/B18/2003	2003
ABL76513	B/Temple/B19/2003	2003
ABL76524	B/Temple/B20/2003	2003
ABL76535	B/Temple/B21/2003	2003
ABL76546	B/Temple/B24/2003	2003
ABL76557	B/Temple/B30/2003	2003
ABL76568	B/Houston/B79/2003	2003
BAD29878	B/Yamagata/1311/2003	2003
AAU94895	B/Memphis/13/2003	2003
BAD29874	B/Yamagata/115/2003	2003
BAD29876	B/Yamagata/1246/2003	2003
ACF54208	B/Jiangsu/10/2003	2003
ACF54186	B/Jilin/20/2003	2003
ABL76590	B/Houston/B84/2003	2003
ABL76579	B/Houston/B81/2003	2003
AEP20272	B/Georgia/NHRC0001/2003	2003
ABL76623	B/Houston/B88/2003	2003
ABL76612	B/Houston/B87/2003	2003
AEO80092	B/Hawaii/NHRC0001/2003	2003
ABL76601	B/Houston/B86/2003	2003
AFK09803	B/Malaysia/24157/2003	2003
AHL91778	B/New York/1055/2003	2003
AHL91800	B/New York/1057/2003	2003
AHL91789	B/New York/1056/2003	2003
ABN50586	B/South Carolina/04/2003	2003
AFJ80706	B/Malaysia/24296/2003	2003
AGX17560	B/Auckland/1/2003	2003
AEP20261	B/Illinois/NHRC0001/2003	2003
AEP20283	B/Missouri/NHRC0001/2003	2003
ABL77195	B/Ulan Ude/6/2003	2003
AEP20327	B/California/NHRC0004/2003	2003
AGX21826	B/Victoria/500/2003	2003
AEP20338	B/California/NHRC0005/2003	2003
AHL91811	B/New York/1058/2003	2003
AHL91822	B/New York/1059/2003	2003
ABL76832	B/Hong Kong/553a/2003	2003
AFJ80717	B/Malaysia/24651/2003	2003
AFJ80728	B/Malaysia/24666/2003	2003
AGX21837	B/Townsville/1/2003	2003
ABR15990	B/Chantaburi/218/2003	2003
ABL77206	B/Paraguay/636/2003	2003
AHL91833	B/New York/1394/2003	2003
ABB02194	B/Seoul/1163/2004	2004
ACR15738	B/Malaysia/2506/2004	2004
ACF54219	B/Florida/7/2004	2004
ACO05963	B/Malaysia/2506/2004	2004
ACF54230	B/Hawaii/33/2004	2004
AGX21848	B/Christchurch/241/2004	2004
AGX21859	B/Christchurch/242/2004	2004
AFJ80739	B/Malaysia/27127/2004	2004
ACD56583	B/Taiwan/125/2004	2004
AGX21870	B/Victoria/108/2004	2004
ABL76755	B/Egypt/2040/2004	2004
AGX16034	B/Sydney/1/2004	2004
ABL76843	B/Hawaii/11/2004	2004
ABL76920	B/Hawaii/13/2004	2004
AGX16045	B/Victoria/501/2004	2004
AGX16056	B/Victoria/500/2004	2004
AGX21881	B/Christchurch/6/2004	2004
AGX21892	B/Sydney/2/2004	2004
AGX21903	B/Victoria/101/2004	2004
AGX21914	B/Victoria/102/2004	2004
ACA96657	B/Taiwan/2171/2004	2004
AGX21925	B/Auckland/1/2004	2004
AGX16067	B/Sydney/3/2004	2004
AGX21936	B/Brisbane/1/2004	2004
AGX21947	B/Christchurch/22/2004	2004
AGX21958	B/Waikato/01/2004	2004
AGX21969	B/Sydney/4/2004	2004
AGX21980	B/Victoria/109/2004	2004
AFJ80750	B/Malaysia/29570/2004	2004
AGX21991	B/Otago/01/2004	2004
AGX16078	B/Victoria/301/2004	2004
AGX22002	B/Victoria/302/2004	2004
AGX22013	B/Christchurch/33/2004	2004
AGX22024	B/Victoria/104/2004	2004
AGX22035	B/Brisbane/2/2004	2004
AGX22046	B/Brisbane/3/2004	2004
AGX22057	B/Victoria/506/2004	2004
AGX22068	B/Victoria/105/2004	2004
AGX16089	B/Victoria/507/2004	2004
AGX22079	B/Sydney/5/2004	2004
AGZ60050	B/Victoria/508/2004	2004
AGX22090	B/Brisbane/4/2004	2004
AGX22101	B/Christchurch/95/2004	2004
AGX22112	B/Victoria/107/2004	2004
AGX22123	B/Brisbane/7/2004	2004
AGX22134	B/Wellington/01/2004	2004
AGX22145	B/Brisbane/11/2004	2004
AGX22156	B/Brisbane/10/2004	2004
AGX22167	B/Brisbane/12/2004	2004
AGX16100	B/Christchurch/407/2004	2004
AGX22178	B/Sydney/203/2004	2004
AGX22189	B/Brisbane/8/2004	2004
AGX22200	B/Brisbane/9/2004	2004
AGX22211	B/Brisbane/6/2004	2004
AGX22222	B/Victoria/304/2004	2004
AGX22233	B/Waikato/02/2004	2004
AGX22244	B/Sydney/200/2004	2004
AGX22255	B/Victoria/110/2004	2004
AGX16111	B/Christchurch/188/2004	2004
AGX22266	B/Sydney/201/2004	2004
AGX22277	B/Brisbane/14/2004	2004
AGX22288	B/Brisbane/5/2004	2004
AGX22299	B/Victoria/509/2004	2004
AGX22310	B/Brisbane/13/2004	2004
AGX22321	B/Wellington/02/2004	2004
AGX22332	B/Victoria/113/2004	2004
AGK24004	B/Singapore/DSO_090117/2004	2004
AGK24012	B/Singapore/DSO_090134/2004	2004
AGK24014	B/Singapore/DSO_090136/2004	2004
AGX22343	B/Otago/02/2004	2004
AGX22354	B/Brisbane/15/2004	2004
AGX22365	B/Christchurch/289/2004	2004
AGX22376	B/Victoria/305/2004	2004
AGX22387	B/Victoria/513/2004	2004
AGX22398	B/Waikato/03/2004	2004
AGX22409	B/Sydney/202/2004	2004
AGX22420	B/Wellington/04/2004	2004
AGX22431	B/Wellington/05/2004	2004
AGX17571	B/Christchurch/281/2004	2004
AGZ60061	B/Otago/03/2004	2004
AGX22451	B/Christchurch/287/2004	2004
AGX22462	B/Christchurch/335/2004	2004
AGX22473	B/Brisbane/18/2004	2004
AGX22484	B/Brisbane/17/2004	2004
AGX16122	B/Otago/04/2004	2004
AGX22495	B/Brisbane/19/2004	2004
AGX22506	B/Victoria/515/2004	2004
AGX16133	B/Christchurch/346/2004	2004
AHL91844	B/New York/1061/2004	2004
ABL76909	B/Colorado/04/2004	2004
AGX16144	B/Christchurch/402/2004	2004
AGX22517	B/Victoria/517/2004	2004
AGX22528	B/Victoria/516/2004	2004
AFJ80761	B/Malaysia/30238/2004	2004
AHL91855	B/New York/1062/2004	2004
ABL77118	B/Hong Kong/310/2004	2004
ABL77217	B/Hong Kong/310/2004	2004
AGX22539	B/Brisbane/20/2004	2004
ACF54296	B/Taiwan/72068/2004	2004
AHL91866	B/New York/1063/2004	2004
AFJ76263	B/Malaysia/30383/2004	2004
ABL77228	B/Colorado/13/2004	2004
AHL91877	B/New York/1064/2004	2004
AFJ80772	B/Malaysia/30397/2004	2004
AFJ80787	B/Malaysia/30474/2004	2004
AEO80103	B/California/NHRC0001/2004	2004
AEP20294	B/South Carolina/NHRC0001/2004	2004
ABL76634	B/Houston/B720/2004	2004
AHL91888	B/New York/1065/2004	2004
AGX22550	B/Brisbane/21/2004	2004
AGX22561	B/Victoria/519/2004	2004
AGX22572	B/Victoria/518/2004	2004
AHL91899	B/New York/1066/2004	2004
AHL91910	B/New York/1067/2004	2004
ACR15650	B/Taiwan/3395/2004	2004
AFJ80798	B/Malaysia/30552/2004	2004
ABL76931	B/Nepal/1331/2005	2005
ACR15661	B/Taiwan/202/2005	2005
AEO80233	B/Taiwan/70864/2005	2005
ABL76645	B/Houston/B745/2005	2005
ABL76656	B/Houston/B756/2005	2005
AFJ80809	B/Malaysia/30589/2005	2005
AGX22583	B/Victoria/501/2005	2005
AGX22594	B/Victoria/2/2005	2005
AHL91921	B/New York/1068/2005	2005
ABL76667	B/Houston/B787/2005	2005
AGX17582	B/Victoria/107/2005	2005
AGX22605	B/Victoria/102/2005	2005
ACF54153	B/Taiwan/94/2005	2005
ABL76678	B/Houston/B846/2005	2005
ABL76689	B/Houston/B850/2005	2005
AHL91932	B/New York/1069/2005	2005
AGX22616	B/Victoria/502/2005	2005
AEQ39435	B/California/NHRC0005/2005	2005
AGX16155	B/Waikato/1/2005	2005
AEQ39446	B/California/NHRC0006/2005	2005
AEP20349	B/California/NHRC0001/2005	2005
AEP20360	B/California/NHRC0002/2005	2005
AEP20371	B/California/NHRC0003/2005	2005
ACF54164	B/Taiwan/383/2005	2005
AEP20382	B/California/NHRC0004/2005	2005
ACO05930	B/Taiwan/417/2005	2005
AFJ80820	B/Malaysia/30743/2005	2005
AGX22627	B/Brisbane/2/2005	2005
AHL91943	B/New York/1070/2005	2005
AGX16166	B/Victoria/503/2005	2005
AGK23988	B/Singapore/DSO_050544/2005	2005
ABN50465	B/Illinois/13/2005	2005
ACB06481	B/Taiwan/500/2005	2005
ACD56572	B/Taiwan/539/2005	2005
AEO80114	B/California/NHRC0007/2005	2005
AHL92877	B/New York/1079/2005	2005
ABN50443	B/Georgia/09/2005	2005
AEQ39398	B/South Carolina/NHRC0001/2005	2005
AGX16177	B/Christchurch/4/2005	2005
AHL91965	B/New York/1073/2005	2005
AHL92888	B/New York/1080/2005	2005
AEQ39457	B/California/NHRC0008/2005	2005
AHL91954	B/New York/1072/2005	2005
AHL92899	B/New York/1081/2005	2005
AHL92910	B/New York/1082/2005	2005
ABL77239	B/Illinois/47/2005	2005
AGX22638	B/Brisbane/3/2005	2005
AHL91976	B/New York/1075/2005	2005
AHL92921	B/New York/1083/2005	2005
ACF54307	B/Taiwan/783/2005	2005
AHL91986	B/New York/1076/2005	2005
AGX22649	B/Christchurch/28/2005	2005
AGK23976	B/Singapore/DSO_010143/2005	2005
AHL92932	B/New York/1084/2005	2005
AHL92943	B/New York/1085/2005	2005
AGX22660	B/Sydney/1/2005	2005
AEP20305	B/Texas/NHRC0001/2005	2005
AHL91997	B/New York/1078/2005	2005
AGX22671	B/Auckland/3/2005	2005
AGX16188	B/Christchurch/8/2005	2005
AGX17593	B/Wellington/1/2005	2005
AGX17604	B/Auckland/4/2005	2005
AGX17615	B/Wellington/3/2005	2005
AGK23982	B/Singapore/DSO_050526/2005	2005
AGK23984	B/Singapore/DSO_050528/2005	2005
AGK23986	B/Singapore/DSO_050540/2005	2005
AGK23990	B/Singapore/DSO_050549/2005	2005
AGK23992	B/Singapore/DSO_050566/2005	2005
AGK23994	B/Singapore/DSO_050578/2005	2005
AGK23996	B/Singapore/DSO_050600/2005	2005
AGX22682	B/Auckland/8/2005	2005
AGX17626	B/Waikato/6/2005	2005
AGX22693	B/Sydney/2/2005	2005
AFJ91709	B/Malaysia/31529/2005	2005
AEP20316	B/New Jersey/NHRC0001/2005	2005
AGX17637	B/Wellington/18/2005	2005
AGX22704	B/Waikato/5/2005	2005
AGX22715	B/Brisbane/4/2005	2005
AGX17648	B/Victoria/505/2005	2005
AGX22726	B/Victoria/504/2005	2005
AGX17659	B/Auckland/21/2005	2005
AGX22737	B/Waikato/20/2005	2005
AGX22748	B/Wellington/16/2005	2005
AGX17670	B/Waikato/16/2005	2005
AGX22759	B/Auckland/32/2005	2005
AGX22770	B/Wellington/23/2005	2005
AGX17681	B/Victoria/506/2005	2005
AGX22781	B/Victoria/507/2005	2005
AGX17692	B/Christchurch/35/2005	2005
AGZ60072	B/Christchurch/38/2005	2005
AGX17703	B/Wellington/28/2005	2005
AGX17714	B/Victoria/508/2005	2005
AGX22792	B/Waikato/49/2005	2005
AGX22803	B/Waikato/70/2005	2005
AGX17725	B/Auckland/102/2005	2005
AGX17736	B/Victoria/510/2005	2005
AFJ80831	B/Malaysia/31752/2005	2005
AGX17747	B/Waikato/58/2005	2005
AGX22814	B/Wellington/43/2005	2005
AGX17758	B/Auckland/98/2005	2005
AGX17769	B/Brisbane/6/2005	2005
AGX16199	B/Townsville/02/2005	2005
AGX22825	B/Auckland/99/2005	2005
AGX17780	B/Christchurch/71/2005	2005
AGX22836	B/Waikato/86/2005	2005
AGX16210	B/Waikato/146/2005	2005
AGX17791	B/Victoria/114/2005	2005
AGX22847	B/Auckland/107/2005	2005
AGX17802	B/Waikato/105/2005	2005
AGX22858	B/Christchurch/278/2005	2005
AGX16221	B/Townsville/107/2005	2005
AGX17813	B/Auckland/109/2005	2005
AGX17824	B/Wellington/69/2005	2005
AGX17835	B/Victoria/514/2005	2005
AGX17846	B/Victoria/515/2005	2005
AGX22869	B/Waikato/177/2005	2005
AGX17857	B/Christchurch/120/2005	2005
AGX17868	B/Brisbane/8/2005	2005
AGX16232	B/Victoria/117/2005	2005
AGX17879	B/Auckland/126/2005	2005
AGX17890	B/Victoria/517/2005	2005
AGX22880	B/Waikato/164/2005	2005
AGX17901	B/Waikato/188/2005	2005
AGX17912	B/Victoria/308/2005	2005
AGX17923	B/Victoria/518/2005	2005
AGX22891	B/Townsville/3/2005	2005
AGX17934	B/Brisbane/11/2005	2005
AGX17945	B/Wellington/87/2005	2005
AGX17956	B/Brisbane/10/2005	2005
AGX17967	B/Townsville/6/2005	2005
AGX22902	B/Wellington/86/2005	2005
ABN50498	B/Nepal/1331/2005	2005
AGX16243	B/Sydney/24/2005	2005
AGX17978	B/Sydney/25/2005	2005
AGX17989	B/Townsville/8/2005	2005
AGZ60083	B/Townsville/5/2005	2005
AGX18000	B/Sydney/12/2005	2005
AGX22913	B/Townsville/7/2005	2005
AGX18011	B/Christchurch/209/2005	2005
AGX18022	B/Brisbane/15/2005	2005
AGX18033	B/Townsville/9/2005	2005
AGX22924	B/Sydney/501/2005	2005
AGX18044	B/Victoria/120/2005	2005
AGX22935	B/Townsville/11/2005	2005
AGX18055	B/Victoria/121/2005	2005
AGX18066	B/Victoria/522/2005	2005
AGX22946	B/Brisbane/17/2005	2005
AGX18077	B/Victoria/521/2005	2005
AGX18088	B/Brisbane/19/2005	2005
AGX22957	B/Christchurch/243/2005	2005
AGX18099	B/Brisbane/26/2005	2005
AGX22968	B/Townsville/02/2005	2005
AGX18110	B/Otago/13/2005	2005
AGX18121	B/Brisbane/36/2005	2005
AGX18132	B/Victoria/303/2005	2005
AGX16254	B/Brisbane/40/2005	2005
AGX18143	B/Victoria/122/2005	2005
AGX18154	B/Brisbane/38/2005	2005
AGX22979	B/Sydney/7/2005	2005
AGX22990	B/Brisbane/32/2005	2005
AGX16265	B/Victoria/306/2005	2005
AGX23001	B/Victoria/305/2005	2005
AGX18165	B/Townsville/04/2005	2005
AGX18176	B/Wellington/94/2005	2005
AGX18187	B/Brisbane/43/2005	2005
AGX16276	B/Townsville/17/2005	2005
AGX23012	B/Brisbane/42/2005	2005
AGX23023	B/Sydney/17/2005	2005
AGX18198	B/Victoria/307/2005	2005
AGX18209	B/Victoria/1308/2005	2005
AGX18220	B/Brisbane/65/2005	2005
AGX23034	B/Sydney/502/2005	2005
AGX23045	B/Townsville/16/2005	2005
AGX18231	B/Victoria/524/2005	2005
AGX18242	B/Sydney/27/2005	2005
AGX23056	B/Sydney/21/2005	2005
AGX23067	B/Sydney/22/2005	2005
AGX23078	B/Sydney/23/2005	2005
AGX23089	B/Christchurch/254/2005	2005
AGX23100	B/Sydney/13/2005	2005
AGX23111	B/Victoria/124/2005	2005
AGX23122	B/Victoria/123/2005	2005
AGX18253	B/Sydney/20/2005	2005
AGX18264	B/Brisbane/68/2005	2005
AGX18275	B/Sydney/18/2005	2005
AGX15513	B/Christchurch/263/2005	2005
AGX18286	B/Sydney/19/2005	2005
AGX18297	B/Victoria/525/2005	2005
AGX23133	B/Townsville/15/2005	2005
AGX18308	B/Brisbane/77/2005	2005
AGX23144	B/Brisbane/58/2005	2005
AGX23155	B/Victoria/125/2005	2005
AGX15524	B/Sydney/29/2005	2005
AGX23166	B/Sydney/26/2005	2005
AGX23177	B/Sydney/28/2005	2005
AGX16287	B/Sydney/14/2005	2005
AGX18319	B/Brisbane/60/2005	2005
AGX23188	B/Townsville/19/2005	2005
AGX23199	B/Victoria/526/2005	2005
AGX18330	B/Victoria/527/2005	2005
AGX18341	B/Brisbane/90/2005	2005
AGX18352	B/Townsville/18/2005	2005
AGX18363	B/Sydney/15/2005	2005
AGX23210	B/Brisbane/86/2005	2005
AGX18374	B/Otago/18/2005	2005
AGX18385	B/Brisbane/85/2005	2005
AGX18396	B/Brisbane/97/2005	2005
AGX18407	B/Sydney/503/2005	2005
AGX18418	B/Victoria/310/2005	2005
AGX23221	B/Brisbane/93/2005	2005
AGX23232	B/Brisbane/95/2005	2005
AGX18430	B/Newcastle/12/2005	2005
AGX18441	B/Victoria/528/2005	2005
AGX23243	B/Newcastle/1/2005	2005
AGX15535	B/Brisbane/101/2005	2005
AGX18452	B/Sydney/504/2005	2005
AGX23254	B/Brisbane/100/2005	2005
AGX18463	B/Brisbane/99/2005	2005
AGX18474	B/Sydney/505/2005	2005
AGX23265	B/Victoria/530/2005	2005
AGX18485	B/Brisbane/103/2005	2005
AGX23276	B/Victoria/531/2005	2005
AGX23287	B/Brisbane/104/2005	2005
ACF54318	B/Taiwan/91061/2005	2005
AFJ80842	B/Malaysia/33021/2005	2005
AGX23298	B/Brisbane/105/2005	2005
AFJ76274	B/Malaysia/33125/2005	2005
AFJ76285	B/Malaysia/33076/2005	2005
AGX18496	B/Victoria/532/2005	2005
AFJ80853	B/Malaysia/33271/2005	2005
ACF54252	B/Florida/4/2006	2006
AFR45700	B/Thailand/CU-243/2006	2006
ABL76722	B/Florida/02/2006	2006
ACF54329	B/Taiwan/70061/2006	2006
AHL92503	B/New York/1145/2008	2008
AFJ80886	B/Malaysia/33922/2006	2006
AEO80073	B/South Carolina/NHRC0001/2006	2006
AFJ76307	B/Malaysia/33938/2006	2006
AEP20393	B/California/NHRC0006/2006	2006
AFJ80864	B/Malaysia/33772/2006	2006
AEP20184	B/Illinois/NHRC0001/2006	2006
AGX18507	B/Brisbane/2/2006	2006
AFJ80875	B/Malaysia/33808/2006	2006
AFJ76296	B/Malaysia/33830/2006	2006
AGX18518	B/Brisbane/1/2006	2006
AEP20404	B/California/NHRC0004/2006	2006
AEQ39468	B/California/NHRC0005/2006	2006
AGX18529	B/Christchurch/4/2006	2006
AEQ39033	B/California/NHRC0002/2006	2006
AFJ80897	B/Malaysia/33937/2006	2006
AFJ80908	B/Malaysia/33951/2006	2006
ABL76744	B/St. Petersburg/14/2006	2006
AEQ39523	B/California/NHRC0003/2006	2006
AFJ80919	B/Malaysia/34079/2006	2006
AFJ80930	B/Malaysia/34094/2006	2006
AHL92063	B/New York/1093/2006	2006
AHL92008	B/New York/1088/2006	2006
AEP20195	B/California/NHRC0001/2006	2006
AHL92052	B/New York/1092/2006	2006
ABL76733	B/Michigan/04/2006	2006
AEQ39376	B/Texas/NHRC0001/2006	2006
AHL92019	B/New York/1089/2006	2006
AHL92954	B/New York/1095/2006	2006
AHL92965	B/New York/1096/2006	2006
AEQ39501	B/Missouri/NHRC0001/2006	2006
AHL92976	B/New York/1097/2006	2006
AGX15547	B/Victoria/500/2006	2006
AGX23309	B/Brisbane/3/2006	2006
AGX23320	B/Brisbane/4/2006	2006
AGX23331	B/Brisbane/5/2006	2006
AGX23342	B/Townsville/3/2006	2006
AGX23353	B/Brisbane/6/2006	2006
AHL92987	B/New York/1098/2006	2006
AHL92998	B/New York/1099/2006	2006
AGX18540	B/Victoria/501/2006	2006
AGX23364	B/Townsville/4/2006	2006
AHL92030	B/New York/1090/2006	2006
ACF54340	B/Taiwan/70690/2006	2006
AFJ76318	B/Malaysia/34611/2006	2006
AHL92041	B/New York/1091/2006	2006
AGX23375	B/Townsville/1/2006	2006
AGX23386	B/Townsville/2/2006	2006
AGX15558	B/Victoria/503/2006	2006
AGX23397	B/Waikato/1/2006	2006
AEP20206	B/Georgia/NHRC0001/2006	2006
AGX18551	B/Victoria/504/2006	2006
AGK23978	B/Singapore/DSO_050199/2006	2006
AGK23962	B/Singapore/DSO_040105/2006	2006
AGK23964	B/Singapore/DSO_040117/2006	2006
AGK23966	B/Singapore/DSO_040122/2006	2006
AGK23972	B/Singapore/DSO_040136/2006	2006
AGK23974	B/Singapore/DSO_040174/2006	2006
AMA65395	B/Singapore/DSO_040117Variant/2006	2006
AGX18562	B/Victoria/505/2006	2006
AGX18573	B/Victoria/101/2006	2006
AGX18584	B/Victoria/303/2006	2006
AGX18595	B/Victoria/304/2006	2006
AGX18606	B/Victoria/318/2006	2006
AGX18617	B/Victoria/306/2006	2006
AGX18628	B/Wellington/1/2006	2006
AGX18639	B/Victoria/307/2006	2006
AGX18650	B/Victoria/312/2006	2006
AGX18661	B/Victoria/309/2006	2006
AGX18672	B/Victoria/104/2006	2006
AGX18683	B/Victoria/509/2006	2006
AGX23408	B/Sydney/507/2006	2006
AGX18694	B/Sydney/508/2006	2006
AGX18705	B/Sydney/509/2006	2006
AGX18716	B/Victoria/325/2006	2006
AGX18727	B/Victoria/100/2006	2006
AGX18738	B/Victoria/326/2006	2006
AGX18749	B/Sydney/510/2006	2006
AGX18760	B/Victoria/327/2006	2006
AGX23419	B/Sydney/511/2006	2006
AGX18771	B/Brisbane/10/2006	2006
AGX19266	B/Brisbane/7/2006	2006
AGX18782	B/Sydney/7/2006	2006
AGX18793	B/Brisbane/8/2006	2006
AGX18804	B/Victoria/328/2006	2006
AGX18815	B/Sydney/8/2006	2006
AGX18826	B/Sydney/9/2006	2006
AGX18837	B/Victoria/329/2006	2006
AGX18848	B/Victoria/330/2006	2006
AGX18859	B/Brisbane/9/2006	2006
AGX15569	B/Sydney/10/2006	2006
AGX18870	B/Sydney/12/2006	2006
AGX18881	B/Sydney/14/2006	2006
AGX18892	B/Sydney/11/2006	2006
AGX18903	B/Brisbane/13/2006	2006
AGX18914	B/Brisbane/14/2006	2006
AGX15580	B/Victoria/332/2006	2006
AGX18925	B/Brisbane/16/2006	2006
AGX18936	B/Victoria/333/2006	2006
AGX18947	B/Brisbane/17/2006	2006
AGX18958	B/Brisbane/23/2006	2006
AGX18969	B/Brisbane/41/2006	2006
AGX16298	B/Sydney/204/2006	2006
AGX18980	B/Sydney/203/2006	2006
AGX18991	B/Sydney/70/2006	2006
AGX19002	B/Brisbane/31/2006	2006
AGX19013	B/Victoria/110/2006	2006
AGX19024	B/Sydney/71/2006	2006
AGX19035	B/Brisbane/38/2006	2006
AGX19046	B/Sydney/74/2006	2006
AGX15591	B/Sydney/207/2006	2006
AGX19057	B/Sydney/205/2006	2006
AGZ59849	B/Sydney/210/2006	2006
AGX19068	B/Brisbane/39/2006	2006
AGX19079	B/Brisbane/43/2006	2006
AGX19090	B/Brisbane/44/2006	2006
AGX19101	B/Brisbane/67/2006	2006
AGX19112	B/Sydney/79/2006	2006
AGX19123	B/Brisbane/63/2006	2006
AGX23430	B/Sydney/209/2006	2006
AGX19134	B/Brisbane/74/2006	2006
AGX19145	B/Sydney/83/2006	2006
AGX15602	B/Wellington/85/2006	2006
AGX19156	B/Brisbane/77/2006	2006
AGX15613	B/Christchurch/75/2006	2006
AGX19167	B/Brisbane/84/2006	2006
AGX19178	B/Brisbane/90/2006	2006
AGX19189	B/Brisbane/92/2006	2006
AGX19200	B/Brisbane/93/2006	2006
AGX19211	B/Sydney/88/2006	2006
ACR15628	B/Taiwan/2755/2006	2006
ACA65092	B/Florida/UR06-0001/2006	2006
ACA96558	B/Florida/UR06-0002/2006	2006
ACA64905	B/Florida/UR06-0003/2006	2006
ACR15672	B/Taiwan/2894/2006	2006
ABR16023	B/Florida/UR06-0006/2006	2006
ACF54351	B/Taiwan/3001/2006	2006
AEO80189	B/Taiwan/1605/2006	2006
ACA96668	B/Taiwan/1734/2006	2006
AGX19222	B/Brisbane/95/2006	2006
AEO80244	B/Taiwan/3290/2006	2006
ACR15639	B/Taiwan/1838/2006	2006
AFH57882	B/Pennsylvania/07/2007	2007
AFH58310	B/Bangladesh/3333/2007	2007
ACA96569	B/Illinois/UR06-0016/2007	2007
AEO80222	B/Taiwan/14/2007	2007
ACO06007	B/Taiwan/45/2007	2007
ACF54362	B/Taiwan/70028/2007	2007
AEO80211	B/Taiwan/99/2007	2007
ACO05941	B/Taiwan/37/2007	2007
ACR39342	B/Taiwan/40/2007	2007
ACA64916	B/Mississippi/UR06-0031/2007	2007
ACF54142	B/Taiwan/42/2007	2007
AHL92074	B/New York/1100/2007	2007
AHL92085	B/New York/1101/2007	2007
AHL92096	B/New York/1102/2007	2007
AFJ76329	B/Malaysia/1710547/2007	2007
AFJ80952	B/Malaysia/1712152/2007	2007
AEO80200	B/Taiwan/251/2007	2007
AHL92107	B/New York/1103/2007	2007
AGX23441	B/Christchurch/1/2007	2007
AGX23452	B/Brisbane/1/2007	2007
AHL92140	B/New York/1106/2007	2007
ACA96580	B/Tennessee/UR06-0079/2007	2007
ACA64927	B/Tennessee/UR06-0105/2007	2007
AHL92151	B/New York/1107/2007	2007
AHL93010	B/New York/1125/2007	2007
AGX23463	B/Christchurch/2/2007	2007
AFJ80963	B/Malaysia/1723975/2007	2007
AHL92162	B/New York/1108/2007	2007
AGZ59860	B/Brisbane/2/2007	2007
AHL92118	B/New York/1104/2007	2007
AHL92129	B/New York/1105/2007	2007
AHL92173	B/New York/1109/2007	2007
ACA64938	B/Tennessee/UR06-0261/2007	2007
ACA64949	B/Tennessee/UR06-0263/2007	2007
ACN32573	B/Mississippi/UR06-0317/2007	2007
ACA64960	B/Tennessee/UR06-0310/2007	2007
ACA96591	B/Tennessee/UR06-0318/2007	2007
ACA96602	B/Tennessee/UR06-0319/2007	2007
ACA64971	B/Tennessee/UR06-0320/2007	2007
ACA96613	B/Texas/UR06-0343/2007	2007
ACA64982	B/Mississippi/UR06-0340/2007	2007
ACA96624	B/Mississippi/UR06-0345/2007	2007
ACA64993	B/Mississippi/UR06-0348/2007	2007
AHL93021	B/New York/1126/2007	2007
ACN32584	B/Tennessee/UR06-0405/2007	2007
ACA96635	B/Tennessee/UR06-0407/2007	2007
ACA65004	B/Mississippi/UR06-0409/2007	2007
ACN32595	B/Tennessee/UR06-0406/2007	2007
ACF41664	B/Ohio/UR06-0410/2007	2007
ACA65026	B/Tennessee/UR06-0433/2007	2007
ACA96646	B/Ohio/UR06-0428/2007	2007
ACA65015	B/Tennessee/UR06-0431/2007	2007
AHL92184	B/New York/1110/2007	2007
AHL93032	B/New York/1127/2007	2007
ACA65048	B/Tennessee/UR06-0451/2007	2007
ACA65059	B/Tennessee/UR06-0460/2007	2007
ACA65037	B/Mississippi/UR06-0446/2007	2007
AGK23956	B/Singapore/DSO_020114/2007	2007
AGK23958	B/Singapore/DSO_020132/2007	2007
AGK23960	B/Singapore/DSO_020147/2007	2007
ACN32606	B/Mississippi/UR06-0477/2007	2007
ACN32617	B/Mississippi/UR06-0492/2007	2007
AHL92206	B/New York/1112/2007	2007
ACN32747	B/Illinois/UR06-0516/2007	2007
ACN32777	B/Texas/UR06-0541/2007	2007
AHL92195	B/New York/1111/2007	2007
ACA65081	B/Mississippi/UR06-0551/2007	2007
ACA65070	B/Mississippi/UR06-0550/2007	2007
ACO94667	B/Tennessee/UR06-0559/2007	2007
AGX16309	B/Waikato/01/2007	2007
AGX23474	B/Brisbane/03/2007	2007
AHL92217	B/New York/1113/2007	2007
ACN32788	B/Ohio/UR06-0572/2007	2007
AGX23485	B/Sydney/1/2007	2007
ACA65103	B/Texas/UR06-0590/2007	2007
AHL92228	B/New York/1115/2007	2007
AHL92239	B/New York/1116/2007	2007
AFJ80974	B/Malaysia/1749254/2007	2007
AFJ80985	B/Malaysia/1749284/2007	2007
AHL92250	B/New York/1117/2007	2007
AHL92261	B/New York/1118/2007	2007
AFJ80996	B/Malaysia/1751951/2007	2007
AGX19233	B/Brisbane/4/2007	2007
AHL92272	B/New York/1119/2007	2007
AHL92283	B/New York/1120/2007	2007
AHL92294	B/New York/1121/2007	2007
AFJ80941	B/Malaysia/1733951/2007	2007
AFJ81007	B/Malaysia/1759914/2007	2007
AHL92316	B/New York/1123/2007	2007
AHL92305	B/New York/1122/2007	2007
AGX23496	B/Christchurch/1002/2007	2007
AHL92327	B/New York/1124/2007	2007
AFJ84366	B/Malaysia/1776305/2007	2007
AFJ90401	B/Malaysia/1781325/2007	2007
AGX23507	B/Auckland/1/2007	2007
AGX23518	B/Sydney/3/2007	2007
AGX23529	B/Sydney/500/2007	2007
AFO82829	B/Taiwan/3798/2007	2007
AGX19244	B/Brisbane/5/2007	2007
AGX19255	B/Brisbane/6/2007	2007
AGZ60094	B/Victoria/201/2007	2007
AGX23540	B/Auckland/3/2007	2007
AGZ60105	B/Christchurch/200/2007	2007
AGX23551	B/Auckland/4/2007	2007
AGX23562	B/Sydney/2/2007	2007
AFK09815	B/Malaysia/1814277/2007	2007
ABX71690	B/Guangzhou/01/2007	2007
AGX23573	B/Waikato/100/2007	2007
AFJ90412	B/Malaysia/1818085/2007	2007
AFJ90423	B/Malaysia/1818439/2007	2007
AFJ90434	B/Malaysia/1819373/2007	2007
AGX19277	B/Christchurch/16/2007	2007
AFJ77333	B/Malaysia/1820237/2007	2007
AGZ59871	B/Victoria/500/2007	2007
AGX23584	B/Christchurch/18/2007	2007
AGX23595	B/Sydney/6/2007	2007
AGX23606	B/Victoria/205/2007	2007
AFJ77342	B/Malaysia/1822191/2007	2007
AGX19288	B/Brisbane/7/2007	2007
AGX19299	B/Victoria/206/2007	2007
AGX19310	B/Victoria/210/2007	2007
AGX23617	B/Wellington/1/2007	2007
AGX19321	B/Victoria/207/2007	2007
AGX23628	B/Wellington/3/2007	2007
AGX23639	B/Brisbane/9/2007	2007
AGZ60137	B/Brisbane/8/2007	2007
AFJ77353	B/Malaysia/1829782/2007	2007
AGZ60146	B/Victoria/801/2007	2007
ACF54373	B/Taiwan/71523/2007	2007
AGX23650	B/Victoria/802/2007	2007
AGX16320	B/Christchurch/36/2007	2007
AGX19332	B/Brisbane/10/2007	2007
AGZ60156	B/Sydney/4/2007	2007
AGX16331	B/Sydney/5/2007	2007
AGX19343	B/Sydney/300/2007	2007
AGX23661	B/Sydney/502/2007	2007
AGX19354	B/Brisbane/11/2007	2007
AGX23672	B/Victoria/805/2007	2007
AGX16342	B/Brisbane/12/2007	2007
AGX23683	B/Sydney/503/2007	2007
AGX23694	B/Victoria/502/2007	2007
AGX23705	B/Sydney/201/2007	2007
AGX19365	B/Sydney/504/2007	2007
AGX23716	B/Christchurch/42/2007	2007
AGX23727	B/Victoria/863/2007	2007
AGX15624	B/Brisbane/15/2007	2007
AGX23738	B/Wellington/9/2007	2007
AGX16353	B/Victoria/503/2007	2007
AGZ60166	B/Christchurch/54/2007	2007
AGX23749	B/Victoria/214/2007	2007
AGX19376	B/Sydney/111/2007	2007
AGX23760	B/Wellington/10/2007	2007
AGX19387	B/Sydney/505/2007	2007
AGX23771	B/Christchurch/63/2007	2007
AGX15635	B/Brisbane/20/2007	2007
AGX19398	B/Brisbane/13/2007	2007
AGX16364	B/Brisbane/14/2007	2007
AGX23782	B/Victoria/505/2007	2007
AGX23793	B/Victoria/215/2007	2007
AGX19409	B/Victoria/217/2007	2007
AGX23804	B/Wellington/11/2007	2007
AGX23815	B/Brisbane/16/2007	2007
AGX23826	B/Auckland/11/2007	2007
AGX23837	B/Victoria/507/2007	2007
AGX23848	B/Wellington/12/2007	2007
AGX23859	B/Brisbane/18/2007	2007
AGX23870	B/Victoria/219/2007	2007
AGX23881	B/Victoria/506/2007	2007
AGZ59882	B/Brisbane/22/2007	2007
AGX23892	B/Christchurch/86/2007	2007
AGX23903	B/Brisbane/19/2007	2007
AGX23914	B/Auckland/14/2007	2007
AGX23925	B/Victoria/508/2007	2007
AGX23936	B/Victoria/510/2007	2007
AGX23947	B/Christchurch/98/2007	2007
AGX23958	B/Brisbane/23/2007	2007
AGX23969	B/Victoria/224/2007	2007
AGX23980	B/Victoria/228/2007	2007
AFJ77364	B/Malaysia/1875091/2007	2007
AGX23991	B/Victoria/511/2007	2007
AGX24002	B/Christchurch/105/2007	2007
AGX24013	B/Brisbane/24/2007	2007
AGX24024	B/Victoria/512/2007	2007
AGX24035	B/Victoria/514/2007	2007
AGX24046	B/Brisbane/26/2007	2007
AGX24057	B/Victoria/513/2007	2007
AGX24068	B/Brisbane/25/2007	2007
AGX24079	B/Brisbane/27/2007	2007
AFJ90445	B/Malaysia/30/2007	2007
AFJ77375	B/Malaysia/1887872/2007	2007
AFJ90456	B/Malaysia/1887865/2007	2007
AFJ91044	B/Malaysia/1890240/2007	2007
AFJ91055	B/Malaysia/1892514/2007	2007
AFJ91066	B/Malaysia/1895275/2007	2007
AHL94864	B/New York/1196/2007	2007
AFJ77386	B/Malaysia/1896500/2007	2007
AGX24090	B/Brisbane/28/2007	2007
AFJ91077	B/Malaysia/1899839/2007	2007
AGK23954	B/Singapore/DSO_010147/2007	2007
AHL92338	B/New York/1129/2007	2007
AGX24101	B/Brisbane/29/2007	2007
AGX24112	B/Waikato/809/2007	2007
AHL93043	B/New York/1133/2007	2007
AGX24123	B/Brisbane/30/2007	2007
AGX24134	B/Brisbane/32/2007	2007
AFJ91088	B/Malaysia/1917686/2007	2007
AGX24145	B/Brisbane/31/2007	2007
AHL92349	B/New York/1130/2007	2007
AHL92360	B/New York/1131/2007	2007
AHL92371	B/New York/1132/2007	2007
AFJ91099	B/Malaysia/1918984/2007	2007
AVK43497	B/Bethesda/NIH001/2007	2007
AGK63065	B/Brisbane/60/2008	2008
AFH57915	B/Brisbane/60/2008	2008
AFH58332	B/England/145/2008	2008
AFH58354	B/Fujian Gulou/1272/2008	2008
AFR45689	B/Thailand/CU-364/2008	2008
AHL93054	B/New York/1180/2008	2008
AFJ91110	B/Malaysia/1919534/2008	2008
AFJ91121	B/Malaysia/1921279/2008	2008
AHL92382	B/New York/1134/2008	2008
AHL92481	B/New York/1143/2008	2008
AHL92393	B/New York/1135/2008	2008
AHL92404	B/New York/1136/2008	2008
AHL92426	B/New York/1138/2008	2008
AHL92437	B/New York/1139/2008	2008
AHL92459	B/New York/1141/2008	2008
AGX24156	B/Brisbane/01/2008	2008
AHL92415	B/New York/1137/2008	2008
AHL92448	B/New York/1140/2008	2008
AHL92470	B/New York/1142/2008	2008
AGX16375	B/Christchurch/2/2008	2008
AHL92492	B/New York/1144/2008	2008
AHL92514	B/New York/1146/2008	2008
AHL92668	B/New York/1161/2008	2008
AHL92525	B/New York/1147/2008	2008
AHL92536	B/New York/1148/2008	2008
AHL92558	B/New York/1151/2008	2008
AHL92569	B/New York/1152/2008	2008
AHL92547	B/New York/1150/2008	2008
AHL92580	B/New York/1153/2008	2008
AHL92591	B/New York/1154/2008	2008
AGX24167	B/Brisbane/2/2008	2008
AHL92613	B/New York/1156/2008	2008
AHL92646	B/New York/1159/2008	2008
AHL92657	B/New York/1160/2008	2008
AHL92602	B/New York/1155/2008	2008
AHL94875	B/New York/1197/2008	2008
AHL92624	B/New York/1157/2008	2008
AHL92635	B/New York/1158/2008	2008
AHL92679	B/New York/1162/2008	2008
AHL92690	B/New York/1163/2008	2008
ACJ53911	B/Cheongju/411/2008	2008
AHL92701	B/New York/1164/2008	2008
AFO82831	B/Taiwan/30/2008	2008
AHL92712	B/New York/1165/2008	2008
AHL92723	B/New York/1166/2008	2008
AFN54671	B/Managua/2941.01/2008	2008
AHL92734	B/New York/1167/2008	2008
AHL92745	B/New York/1168/2008	2008
AHL92756	B/New York/1169/2008	2008
AHL93065	B/New York/1181/2008	2008
AHL92767	B/New York/1170/2008	2008
AHL92778	B/New York/1171/2008	2008
AHL93076	B/New York/1182/2008	2008
AHL92789	B/New York/1172/2008	2008
AGZ60178	B/Brisbane/3/2008	2008
AHL92800	B/New York/1173/2008	2008
AHL92866	B/New York/1179/2008	2008
AHL93087	B/New York/1183/2008	2008
AHL93120	B/New York/1188/2008	2008
ACO06068	B/Managua/4787.01/2008	2008
AGX24178	B/Brisbane/5/2008	2008
AHL92811	B/New York/1174/2008	2008
AHL92822	B/New York/1175/2008	2008
ACO05996	B/Pennsylvania/PIT66/2008	2008
AHL92833	B/New York/1176/2008	2008
AHL92844	B/New York/1177/2008	2008
AHL93098	B/New York/1185/2008	2008
AHL93109	B/New York/1187/2008	2008
AFN54682	B/Managua/4702.01/2008	2008
AHL92855	B/New York/1178/2008	2008
ACO05974	B/Pennsylvania/PIT59/2008	2008
AHL93131	B/New York/1189/2008	2008
AHL93164	B/New York/1192/2008	2008
AHL93142	B/New York/1190/2008	2008
AHL93153	B/New York/1191/2008	2008
ACO05985	B/Pennsylvania/PIT63/2008	2008
AGX16386	B/Auckland/1/2008	2008
AHL93175	B/New York/1193/2008	2008
AFO82833	B/Taiwan/2563/2008	2008
AHL93186	B/New York/1194/2008	2008
AHL93197	B/New York/1195/2008	2008
AGX24189	B/Brisbane/10/2008	2008
ACR15705	B/Managua/4705.02/2008	2008
AGX16397	B/Auckland/2/2008	2008
AGX24200	B/Brisbane/11/2008	2008
AGX24211	B/Brisbane/13/2008	2008
AGX24222	B/Brisbane/12/2008	2008
AGX24233	B/Auckland/3/2008	2008
AGX16408	B/Sydney/2/2008	2008
AGZ60189	B/Waikato/2/2008	2008
ACO06018	B/Managua/4847.02/2008	2008
AIL94994	B/Nicaragua/4847_02/2008	2008
AFN54693	B/Managua/2650.02/2008	2008
ACR15716	B/Managua/4577.01/2008	2008
AGX24244	B/Sydney/3/2008	2008
AIL94983	B/Nicaragua/3758_01/2008	2008
AGX16419	B/Wellington/3/2008	2008
AGX24255	B/Brisbane/14/2008	2008
AFN54704	B/Managua/921.01/2008	2008
AFN54715	B/Managua/36.01/2008	2008
AIL95005	B/Nicaragua/511_01/2008	2008
AFN54726	B/Managua/4479.01/2008	2008
AGX24266	B/Brisbane/17/2008	2008
AGZ60200	B/Christchurch/6/2008	2008
AIL95016	B/Nicaragua/4435_02/2008	2008
AGX24277	B/Sydney/508/2008	2008
AFN54737	B/Managua/1365.02/2008	2008
AFN54748	B/Managua/3640.01/2008	2008
AGX19420	B/Auckland/6/2008	2008
AGZ60212	B/Wellington/4/2008	2008
AGX19431	B/Sydney/55/2008	2008
AGX24288	B/Sydney/5/2008	2008
AFN54759	B/Managua/274.02/2008	2008
AFN54770	B/Managua/3342.01/2008	2008
AGX24299	B/Brisbane/21/2008	2008
AGX19442	B/Sydney/56/2008	2008
AGX15646	B/Auckland/10/2008	2008
AGX16429	B/Christchurch/3/2008	2008
AIL95027	B/Nicaragua/477_01/2008	2008
AFN54660	B/Managua/5024.01/2008	2008
AGX19453	B/Sydney/57/2008	2008
AFN54781	B/Managua/3387.03/2008	2008
AGX24310	B/Auckland/12/2008	2008
AGX19464	B/Sydney/58/2008	2008
AGX24321	B/Sydney/8/2008	2008
AGZ59893	B/Wellington/7/2008	2008
AGX24332	B/Brisbane/22/2008	2008
AFN54792	B/Managua/3425.01/2008	2008
AGX19475	B/Sydney/59/2008	2008
AFN54803	B/Managua/4498.01/2008	2008
AGX24343	B/Sydney/61/2008	2008
AGX19486	B/Auckland/23/2008	2008
AGX24354	B/Wellington/9/2008	2008
AGX24365	B/Brisbane/31/2008	2008
AGX15657	B/Brisbane/45/2008	2008
AGX24376	B/Auckland/33/2008	2008
AGX24387	B/Sydney/62/2008	2008
AGX15668	B/Brisbane/33/2008	2008
AGX19497	B/Sydney/89/2008	2008
AGX24398	B/Wellington/13/2008	2008
AFN54814	B/Managua/1089.01/2008	2008
AGX19508	B/Auckland/36/2008	2008
AGX19519	B/Wellington/14/2008	2008
AGX16440	B/Auckland/41/2008	2008
AGX16451	B/Brisbane/40/2008	2008
AGX19530	B/Sydney/12/2008	2008
AGX15681	B/Auckland/48/2008	2008
AGX24409	B/Sydney/13/2008	2008
AGX24420	B/Brisbane/30/2008	2008
AGX19541	B/Sydney/65/2008	2008
AGX24431	B/Wellington/19/2008	2008
AGX15692	B/Wellington/16/2008	2008
AGX24442	B/Auckland/63/2008	2008
AGX24453	B/Sydney/24/2008	2008
AGZ60223	B/Christchurch/13/2008	2008
AGX24464	B/Brisbane/34/2008	2008
AIL95038	B/Nicaragua/4871_01/2008	2008
AGX19552	B/Sydney/91/2008	2008
AGX19563	B/Brisbane/54/2008	2008
AGX15703	B/Auckland/64/2008	2008
AGX15714	B/Brisbane/102/2008	2008
AGX19574	B/Wellington/17/2008	2008
AGX24475	B/Brisbane/48/2008	2008
AGZ60274	B/Christchurch/29/2008	2008
AGX19585	B/Sydney/2002/2008	2008
AGX24486	B/Sydney/69/2008	2008
AGX19596	B/Brisbane/55/2008	2008
AGX24497	B/Brisbane/80/2008	2008
AGX19607	B/Brisbane/138/2008	2008
AGX24508	B/Sydney/520/2008	2008
AGX19618	B/Brisbane/79/2008	2008
AGX19629	B/Sydney/27/2008	2008
AGZ59904	B/Christchurch/18/2008	2008
AGX19640	B/Auckland/91/2008	2008
AGX19651	B/Townsville/1/2008	2008
AGX19662	B/Sydney/95/2008	2008
AGX15725	B/Brisbane/101/2008	2008
AGX19673	B/Wellington/25/2008	2008
AGX19684	B/Victoria/210/2008	2008
AGX24519	B/Brisbane/104/2008	2008
AGX15736	B/Townsville/101/2008	2008
AGX19695	B/Townsville/2/2008	2008
AGX19706	B/Sydney/521/2008	2008
AGX24530	B/Sydney/522/2008	2008
AFN54825	B/Managua/2056.03/2008	2008
AGX19717	B/Sydney/21/2008	2008
AGX24541	B/Auckland/97/2008	2008
AGX24552	B/Sydney/76/2008	2008
AGZ59915	B/Auckland/106/2008	2008
AGX15747	B/Sydney/23/2008	2008
AGX19728	B/Brisbane/100/2008	2008
AGX24563	B/Brisbane/86/2008	2008
AGX24574	B/Wellington/31/2008	2008
AGX24585	B/Sydney/524/2008	2008
AGX24596	B/Victoria/505/2008	2008
AGX19739	B/Auckland/117/2008	2008
AGX19750	B/Brisbane/122/2008	2008
AGX19761	B/Victoria/506/2008	2008
AGX19772	B/Sydney/525/2008	2008
AFN54836	B/Managua/673.02/2008	2008
AGX16462	B/Sydney/34/2008	2008
AGZ59926	B/Wellington/30/2008	2008
AGX19783	B/Victoria/508/2008	2008
AGX19794	B/Brisbane/121/2008	2008
AGX24607	B/Sydney/526/2008	2008
AGX24618	B/Victoria/507/2008	2008
AGX19805	B/Auckland/124/2008	2008
AGX24629	B/Brisbane/118/2008	2008
AGX19816	B/Brisbane/119/2008	2008
AGX15759	B/Victoria/509/2008	2008
AGX16473	B/Brisbane/115/2008	2008
AGX19827	B/Victoria/511/2008	2008
AGX19838	B/Brisbane/120/2008	2008
AGX24640	B/Sydney/35/2008	2008
AGX19849	B/Victoria/513/2008	2008
AGX19860	B/Victoria/514/2008	2008
AGZ59937	B/Auckland/131/2008	2008
AGZ59948	B/Sydney/37/2008	2008
AFN54847	B/Managua/468.01/2008	2008
AGX16484	B/Sydney/50/2008	2008
AGX19871	B/Brisbane/146/2008	2008
AGX24651	B/Auckland/136/2008	2008
AGX24662	B/Brisbane/162/2008	2008
AGX19882	B/Victoria/516/2008	2008
AGX19893	B/Victoria/517/2008	2008
AGX24673	B/Sydney/102/2008	2008
AGX15770	B/Auckland/144/2008	2008
AGX16495	B/Christchurch/99/2008	2008
AGX19904	B/Sydney/538/2008	2008
AGX24684	B/Victoria/224/2008	2008
AIL95049	B/Nicaragua/1976_01/2008	2008
AGX19915	B/Victoria/521/2008	2008
AGX19926	B/Victoria/520/2008	2008
AGX19937	B/Sydney/539/2008	2008
AFN54858	B/Managua/4982.02/2008	2008
AGZ59959	B/Christchurch/104/2008	2008
AGX19948	B/Sydney/543/2008	2008
AGX24695	B/Sydney/540-a/2008	2008
AGX19959	B/Auckland/84/2008	2008
AGX19970	B/Sydney/84/2008	2008
AGX24706	B/Sydney/45/2008	2008
AGX19981	B/Sydney/548/2008	2008
AGX19992	B/Brisbane/171/2008	2008
AGX20003	B/Victoria/225/2008	2008
AGX24717	B/Sydney/106/2008	2008
AGX24728	B/Victoria/525/2008	2008
AGX24739	B/Victoria/524/2008	2008
AGX24750	B/Victoria/523/2008	2008
AGZ59971	B/Auckland/157/2008	2008
AGZ59982	B/Sydney/49/2008	2008
AGZ59993	B/Auckland/158/2008	2008
AGZ60005	B/Brisbane/167/2008	2008
AGX20014	B/Townsville/202/2008	2008
AGX24761	B/Sydney/105/2008	2008
AGX15781	B/Sydney/110/2008	2008
AGX24772	B/Victoria/526/2008	2008
AGX15792	B/Christchurch/179/2008	2008
AGX24783	B/Auckland/159/2008	2008
AGX15803	B/Brisbane/165/2008	2008
AGX20025	B/Townsville/4/2008	2008
AGX20036	B/Sydney/114/2008	2008
AGX20047	B/Victoria/226/2008	2008
AGX24794	B/Victoria/230/2008	2008
AGX24805	B/Brisbane/168/2008	2008
AGX24816	B/Sydney/111/2008	2008
AGX24827	B/Brisbane/164/2008	2008
AGX20058	B/Townsville/5/2008	2008
AGX20069	B/Townsville/6/2008	2008
AGX24838	B/Sydney/51/2008	2008
AGX20080	B/Brisbane/163/2008	2008
AER28372	B/Texas/22/2008	2008
AER28356	B/Wisconsin/25/2008	2008
AER28358	B/Wisconsin/25/2008	2008
AER28362	B/Florida/10/2008	2008
AFN54869	B/Managua/177.02/2008	2008
AER28370	B/Michigan/11/2008	2008
AER28364	B/Florida/14/2008	2008
AER28378	B/Florida/17/2008	2008
AER28374	B/Texas/25/2008	2008
AER28360	B/Alaska/05/2008	2008
AER28376	B/Texas/26/2008	2008
AER28368	B/Florida/18/2008	2008
AHL93208	B/New York/1201/2008	2008
AER28500	B/Mississippi/06/2008	2008
AER28366	B/Florida/16/2008	2008
AER28380	B/Alaska/09/2008	2008
AER28382	B/Florida/28/2008	2008
AER28504	B/Mississippi/07/2008	2008
AER28396	B/New Jersey/11/2008	2008
AER28388	B/Pennsylvania/04/2008	2008
AER28390	B/Pennsylvania/04/2008	2008
AFH58453	B/Bangladesh/5945/2009	2009
AFH58486	B/Hubei-Wujiagang/158/2009	2009
ADL39516	B/Oklahoma/WRAIR1587P/2009	2009
AER28602	B/Illinois/01/2009	2009
AER28384	B/Illinois/01/2009	2009
AER28392	B/Georgia/01/2009	2009
AER28518	B/Ohio/02/2009	2009
AER28522	B/Ohio/02/2009	2009
AER28574	B/Alaska/01/2009	2009
AER28627	B/Texas/03/2009	2009
AER28420	B/Hawaii/01/2009	2009
AER28422	B/Hawaii/01/2009	2009
AER28617	B/Nevada/01/2009	2009
AER28402	B/Nebraska/01/2009	2009
AER28536	B/Texas/07/2009	2009
AER28570	B/Washington/03/2009	2009
AER28469	B/Maryland/06/2009	2009
AER28437	B/California/01/2009	2009
AER28439	B/California/02/2009	2009
AHL94895	B/New York/1228/2009	2009
AER28418	B/Wisconsin/01/2009	2009
AER28609	B/Indiana/02/2009	2009
AHL93219	B/New York/1202/2009	2009
AER28406	B/South Carolina/02/2009	2009
AHL93230	B/New York/1203/2009	2009
AER28441	B/Florida/02/2009	2009
AER28410	B/Texas/04/2009	2009
AER28412	B/Texas/05/2009	2009
AER28433	B/Alaska/02/2009	2009
AER28516	B/Ohio/01/2009	2009
AER28408	B/North Dakota/01/2009	2009
AER28416	B/Indiana/03/2009	2009
AER28506	B/Missouri/02/2009	2009
AER28414	B/Idaho/01/2009	2009
AHL93241	B/New York/1204/2009	2009
AHL93252	B/New York/1205/2009	2009
AER28443	B/Florida/03/2009	2009
AER28576	B/Washington/01/2009	2009
AER28578	B/Washington/01/2009	2009
AER28580	B/Washington/01/2009	2009
AHL94906	B/New York/1229/2009	2009
AER28461	B/Maryland/02/2009	2009
AHL93263	B/New York/1206/2009	2009
AER28546	B/Virginia/02/2009	2009
AHL93274	B/New York/1207/2009	2009
AER28564	B/Wisconsin/02/2009	2009
AHL93329	B/New York/1212/2009	2009
AHL93285	B/New York/1208/2009	2009
AHL93296	B/New York/1209/2009	2009
AER28424	B/Oregon/01/2009	2009
AHL93340	B/New York/1213/2009	2009
AHL93351	B/New York/1214/2009	2009
AHL93428	B/New York/1221/2009	2009
ADL39505	B/North Carolina/WRAIR1582P/2009	2009
AER28544	B/Texas/11/2009	2009
AER28554	B/Washington/04/2009	2009
AER28453	B/Idaho/02/2009	2009
AHL93307	B/New York/1210/2009	2009
AHL93318	B/New York/1211/2009	2009
AER28445	B/Florida/04/2009	2009
AER28534	B/Texas/06/2009	2009
AHL93439	B/New York/1222/2009	2009
AER28550	B/Washington/02/2009	2009
AER28552	B/Washington/02/2009	2009
AER28538	B/Texas/08/2009	2009
AER28490	B/Minnesota/03/2009	2009
AHL93362	B/New York/1215/2009	2009
AHL93373	B/New York/1216/2009	2009
AHL93384	B/New York/1217/2009	2009
AER28459	B/Iowa/01/2009	2009
AER28524	B/Pennsylvania/02/2009	2009
AER28528	B/Tennessee/03/2009	2009
AHL93395	B/New York/1218/2009	2009
AER28486	B/Minnesota/02/2009	2009
AHL94917	B/New York/1230/2009	2009
AER28582	B/Washington/08/2009	2009
AER28526	B/Pennsylvania/03/2009	2009
AER28540	B/Texas/09/2009	2009
AHL93406	B/New York/1219/2009	2009
AER28548	B/Virginia/03/2009	2009
AER28556	B/Washington/05/2009	2009
AER28435	B/Alaska/03/2009	2009
AER28455	B/Indiana/04/2009	2009
AER28512	B/New Mexico/02/2009	2009
AER28566	B/Wisconsin/03/2009	2009
AER28568	B/Wisconsin/03/2009	2009
AER28463	B/Maryland/03/2009	2009
AER28562	B/West Virginia/01/2009	2009
AHL94928	B/New York/1231/2009	2009
AHL93417	B/New York/1220/2009	2009
AER28447	B/Hawaii/02/2009	2009
AER28449	B/Hawaii/03/2009	2009
AER28514	B/New York/01/2009	2009
AHL94939	B/New York/1232/2009	2009
AER28451	B/Hawaii/04/2009	2009
AGX20091	B/Sydney/2/2009	2009
AGX15814	B/Sydney/1/2009	2009
AER28508	B/Montana/02/2009	2009
AER28510	B/Nevada/02/2009	2009
AER28471	B/Michigan/01/2009	2009
AER28612	B/Michigan/01/2009	2009
AER28479	B/Michigan/02/2009	2009
AER28498	B/Minnesota/07/2009	2009
AER28558	B/Washington/06/2009	2009
AER28542	B/Texas/10/2009	2009
AER28457	B/Indiana/05/2009	2009
AFU34645	B/Wuhan/7/2009	2009
AER28492	B/Minnesota/04/2009	2009
AER28494	B/Minnesota/05/2009	2009
AER28530	B/Tennessee/04/2009	2009
AER28560	B/Washington/07/2009	2009
AHL93450	B/New York/1223/2009	2009
AHL93461	B/New York/1224/2009	2009
AER28572	B/Georgia/02/2009	2009
AGK23946	B/Singapore/DSO_0003/2009	2009
AGK23948	B/Singapore/DSO_0005/2009	2009
AGK23950	B/Singapore/DSO_0070/2009	2009
AGK23952	B/Singapore/DSO_0100/2009	2009
AER28496	B/Minnesota/06/2009	2009
AGX15825	B/Sydney/4/2009	2009
AGX20102	B/Sydney/3/2009	2009
AHL93472	B/New York/1225/2009	2009
AFU34601	B/Wuhan/4/2009	2009
AER28588	B/Hawaii/08/2009	2009
AER28593	B/Hawaii/09/2009	2009
AER28599	B/Minnesota/08/2009	2009
AER28622	B/Nevada/05/2009	2009
AET21983	B/Hawaii/10/2009	2009
AET21978	B/Massachusetts/03/2009	2009
AET21988	B/Maryland/08/2009	2009
AET21681	B/Georgia/02/2010	2010
AET21761	B/Georgia/07/2010	2010
AET21766	B/Georgia/07/2010	2010
AET21771	B/Georgia/07/2010	2010
AET21776	B/Georgia/07/2010	2010
AFH57970	B/Hong Kong/259/2010	2010
AHL93527	B/New York/1241/2010	2010
AFU34612	B/Ningbo/41/2010	2010
AFU34634	B/Ningbo/49/2010	2010
AET21993	B/Maryland/01/2010	2010
AET21603	B/California/01/2010	2010
AET21608	B/Iowa/01/2010	2010
AET21613	B/Iowa/01/2010	2010
AET22008	B/Massachusetts/01/2010	2010
AET22083	B/Massachusetts/01/2010	2010
AFR45678	B/Thailand/CU-H1400/2010	2010
AET21998	B/Texas/01/2010	2010
AET22018	B/Hawaii/01/2010	2010
AHL93483	B/New York/1235/2009	2009
AET22003	B/Tennessee/01/2010	2010
AET22013	B/Tennessee/02/2010	2010
AET21621	B/Indiana/01/2010	2010
AET22023	B/Wisconsin/01/2010	2010
AET22058	B/Wisconsin/01/2010	2010
AFH57959	B/Wisconsin/01/2010	2010
AFU34623	B/Ningbo/429/2010	2010
AET21646	B/North Carolina/01/2010	2010
AFR45920	B/Thailand/CU-B2201/2010	2010
AFR45909	B/Thailand/CU-B2271/2010	2010
AET22063	B/Mississippi/01/2010	2010
AGW83041	B/Santa Cruz/18/2010	2010
AGW83024	B/Santa Cruz/29/2010	2010
AFR45898	B/Thailand/CU-B2320/2010	2010
AGW83018	B/Santa Cruz/121/2010	2010
AET22028	B/Hawaii/02/2010	2010
AGW83032	B/Santa Cruz/781/2010	2010
AET22088	B/Delaware/01/2010	2010
AFO82835	B/Taiwan/101/2010	2010
AET21626	B/California/02/2010	2010
AET22033	B/Hawaii/03/2010	2010
AET22038	B/Hawaii/04/2010	2010
AET22043	B/Hawaii/05/2010	2010
AET22048	B/Hawaii/06/2010	2010
AET22053	B/Hawaii/07/2010	2010
AET22068	B/Hawaii/08/2010	2010
AFR45667	B/Thailand/CU-H1896/2010	2010
AET22073	B/Hawaii/09/2010	2010
AET22078	B/Hawaii/09/2010	2010
AEQ39365	B/Managua/5590.04/2010	2010
AFR45887	B/Thailand/CU-B2372/2010	2010
AET21641	B/Arizona/01/2010	2010
AET21631	B/Georgia/01/2010	2010
AET21636	B/Georgia/01/2010	2010
AEQ39299	B/Managua/1873.01/2010	2010
AFR45876	B/Thailand/CU-B2390/2010	2010
AGX20113	B/Christchurch/1/2010	2010
AET50949	B/Managua/1312.01/2010	2010
AET43207	B/Managua/5454.02/2010	2010
AEQ39277	B/Managua/1250.02/2010	2010
AFR45854	B/Thailand/CU-B2504/2010	2010
AFR45865	B/Thailand/CU-B2432/2010	2010
AET43141	B/Managua/2090.02/2010	2010
AET74316	B/Managua/4755.01/2010	2010
AET74357	B/Managua/5926.01/2010	2010
AET22098	B/Wisconsin/03/2010	2010
AEQ39288	B/Managua/1361.01/2010	2010
AET22103	B/Hawaii/16/2010	2010
AET22118	B/Hawaii/16/2010	2010
AEQ39266	B/Managua/164.02/2010	2010
AET74283	B/Managua/1017.03/2010	2010
AET22113	B/Massachusetts/02/2010	2010
AGX20124	B/Christchurch/1001/2010	2010
AEQ39479	B/Managua/4847.07/2010	2010
AET43185	B/Managua/4834.02/2010	2010
AIL95060	B/Nicaragua/5823_02/2010	2010
AEY69083	B/Managua/6006.03/2010	2010
AFR45656	B/Thailand/CU-H2132/2010	2010
AGX15836	B/Christchurch/2/2010	2010
AET22108	B/Texas/02/2010	2010
AET74272	B/Managua/278.01/2010	2010
AET22093	B/Maryland/02/2010	2010
AEQ39343	B/Managua/4485.05/2010	2010
AET50982	B/Managua/2826.02/2010	2010
AGX20135	B/Brisbane/1/2010	2010
AGX20146	B/Victoria/503/2010	2010
AGX20157	B/Brisbane/2/2010	2010
AGX20168	B/Victoria/504/2010	2010
AFR45843	B/Thailand/CU-B2660/2010	2010
AIL95082	B/Nicaragua/3758_03/2010	2010
AET74305	B/Managua/4426.04/2010	2010
AGX20179	B/Brisbane/3/2010	2010
AIL95071	B/Nicaragua/1658_02/2010	2010
AET50971	B/Managua/1504.03/2010	2010
AIL95093	B/Nicaragua/1976_03/2010	2010
AET74261	B/Managua/148.02/2010	2010
AET74346	B/Managua/5894.02/2010	2010
AGX20190	B/Sydney/201/2010	2010
AIL95104	B/Nicaragua/4871_03/2010	2010
AET21716	B/South Carolina/02/2010	2010
AEQ39321	B/Managua/3323.01/2010	2010
AGX20201	B/Sydney/202/2010	2010
AET43130	B/Managua/2037.01/2010	2010
AEQ39310	B/Managua/2630.01/2010	2010
AET74294	B/Managua/4015.05/2010	2010
AGX20212	B/Brisbane/4/2010	2010
AET43196	B/Managua/5227.05/2010	2010
AFR45832	B/Thailand/CU-B3153/2010	2010
AGX20223	B/Victoria/506/2010	2010
AGB07683	B/Massachusetts/03/2010	2010
AEQ39332	B/Managua/4403.06/2010	2010
AGX20234	B/Victoria/507/2010	2010
AGX15847	B/Brisbane/6/2010	2010
AET43229	B/Managua/5839.01/2010	2010
AGI64319	B/Texas/03/2010	2010
AET21661	B/Florida/01/2010	2010
AET74335	B/Managua/5748.03/2010	2010
AGX20245	B/Brisbane/9/2010	2010
AGX20256	B/Brisbane/8/2010	2010
AET22138	B/Texas/04/2010	2010
AER27066	B/Brisbane/60-6/2010	2010
AGX20267	B/Sydney/500/2010	2010
AGI64314	B/Alabama/01/2010	2010
AEP20448	B/Brisbane/60-7/2010	2010
AGX20278	B/Sydney/501/2010	2010
AGX20289	B/Sydney/205/2010	2010
AEQ39354	B/Managua/4942.04/2010	2010
AET43218	B/Managua/5549.04/2010	2010
AGX20300	B/Townsville/1/2010	2010
AET21706	B/Pennsylvania/13/2010	2010
AET21711	B/Pennsylvania/13/2010	2010
AGX20311	B/Victoria/508/2010	2010
AGX20322	B/Sydney/5/2010	2010
AGX20333	B/Brisbane/11/2010	2010
AGI64326	B/Wisconsin/04/2010	2010
AGX20344	B/Victoria/800/2010	2010
AGX20355	B/Victoria/509/2010	2010
AGX20366	B/Brisbane/16/2010	2010
AGX20377	B/Sydney/503/2010	2010
AET22208	B/New York/01/2010	2010
AEO80058	B/Brisbane/60-10/2010	2010
AGX15858	B/Sydney/504/2010	2010
AGX20388	B/Sydney/204/2010	2010
AHL93494	B/New York/1238/2010	2010
AFR45645	B/Thailand/CU-H2584/2010	2010
AGX15869	B/Brisbane/19/2010	2010
AGX20399	B/Sydney/206/2010	2010
AET43152	B/Managua/4437.01/2010	2010
AET21656	B/California/03/2010	2010
AEQ39490	B/Brisbane/60-11/2010	2010
AET50960	B/Managua/1499.02/2010	2010
AFR45733	B/Thailand/CU-C1262/2010	2010
AGX20410	B/Sydney/505/2010	2010
AET21691	B/Georgia/04/2010	2010
AGX15880	B/Brisbane/25/2010	2010
AGX15891	B/Sydney/207/2010	2010
AEP20415	B/Brisbane/60-1/2010	2010
AGX20421	B/Sydney/3/2010	2010
AET43174	B/Managua/4772.01/2010	2010
AEP20437	B/Brisbane/60-4/2010	2010
AEP20459	B/Brisbane/60-12/2010	2010
AGX20432	B/Sydney/506/2010	2010
AGX20443	B/Sydney/4/2010	2010
AGX20454	B/Sydney/208/2010	2010
AET43163	B/Managua/4468.03/2010	2010
AGX20465	B/Sydney/508/2010	2010
AGX20476	B/Brisbane/24/2010	2010
AET22123	B/Mississippi/02/2010	2010
AET21721	B/South Carolina/03/2010	2010
AET22143	B/Texas/05/2010	2010
AGX20487	B/Sydney/509/2010	2010
AET21696	B/Georgia/05/2010	2010
AGX15902	B/Townsville/4/2010	2010
AET21651	B/Arizona/02/2010	2010
AGX20498	B/Sydney/6/2010	2010
AGX20509	B/Sydney/507/2010	2010
AGZ60016	B/Brisbane/26/2010	2010
AET21666	B/Florida/02/2010	2010
AET21671	B/Florida/03/2010	2010
AET21676	B/Florida/04/2010	2010
AET22128	B/Mississippi/03/2010	2010
AET22168	B/Texas/07/2010	2010
AGX20520	B/Sydney/7/2010	2010
AET22178	B/Connecticut/01/2010	2010
AGX20531	B/Townsville/5/2010	2010
AET22148	B/Texas/06/2010	2010
AEO80047	B/Brisbane/60-9/2010	2010
AGX20542	B/Brisbane/28/2010	2010
AET22173	B/Washington/02/2010	2010
AET22258	B/Washington/02/2010	2010
WDV24054	B/USA/88792/2010	2010
AET22133	B/Mississippi/04/2010	2010
AET21726	B/Alabama/02/2010	2010
AET21811	B/Alabama/03/2010	2010
AET21816	B/Alabama/03/2010	2010
AGX20553	B/Brisbane/31/2010	2010
AET21821	B/Alabama/08/2010	2010
AET21796	B/Oklahoma/02/2010	2010
AET21916	B/Louisiana/01/2010	2010
AET21791	B/Oklahoma/01/2010	2010
AET21751	B/Georgia/10/2010	2010
AET22233	B/Mississippi/05/2010	2010
AER27044	B/Brisbane/60-2/2010	2010
AGX20564	B/Sydney/1/2010	2010
AET22238	B/Mississippi/06/2010	2010
AGX20575	B/Brisbane/33/2010	2010
AET21756	B/Georgia/11/2010	2010
AET21736	B/Indiana/02/2010	2010
AET21921	B/Nebraska/01/2010	2010
AET21801	B/California/05/2010	2010
AET21806	B/California/06/2010	2010
AET21701	B/Georgia/08/2010	2010
AFR45634	B/Thailand/CU-H2738/2010	2010
AET21686	B/Georgia/03/2010	2010
AET21741	B/Florida/05/2010	2010
AET22218	B/Washington/01/2010	2010
AET22228	B/Washington/01/2010	2010
AET22163	B/Washington/01/2010	2010
AGX20586	B/Victoria/661/2010	2010
AET21871	B/Iowa/03/2010	2010
AEP20426	B/Brisbane/60-3/2010	2010
AGX20597	B/Sydney/2/2010	2010
AGX20608	B/Brisbane/34/2010	2010
AET21781	B/Georgia/28/2010	2010
AET21786	B/Georgia/28/2010	2010
AET22153	B/Wisconsin/05/2010	2010
AET22248	B/New York/02/2010	2010
AGZ60027	B/Brisbane/39/2010	2010
AHL93505	B/New York/1239/2010	2010
AET21836	B/Arizona/03/2010	2010
AET21731	B/South Carolina/04/2010	2010
AET21866	B/Indiana/06/2010	2010
AET21841	B/Arizona/04/2010	2010
AET22193	B/Maryland/07/2010	2010
AGX15913	B/Brisbane/37/2010	2010
AET22158	B/Kentucky/03/2010	2010
AET21851	B/California/08/2010	2010
AER27055	B/Brisbane/60-5/2010	2010
AET22198	B/Mississippi/08/2010	2010
AET22243	B/New Jersey/01/2010	2010
AET21886	B/Louisiana/03/2010	2010
AET21906	B/North Carolina/07/2010	2010
AET21911	B/South Dakota/01/2010	2010
AET22268	B/Hawaii/18/2010	2010
AGX84882	B/Tennessee/F2005/2010	2010
AET21955	B/Virginia/01/2010	2010
AET21876	B/Iowa/05/2010	2010
AET21856	B/Florida/08/2010	2010
AFR45722	B/Thailand/CU-C1451/2010	2010
AHL93516	B/New York/1240/2010	2010
AET21831	B/Alaska/01/2010	2010
AET21940	B/Arizona/06/2010	2010
AGX84848	B/Tennessee/F2007A/2010	2010
AET21746	B/Indiana/05/2010	2010
AET21861	B/Georgia/42/2010	2010
AGX20619	B/Brisbane/38/2010	2010
AET21881	B/Louisiana/02/2010	2010
AET22253	B/Tennessee/03/2010	2010
AGX20630	B/Victoria/512/2010	2010
AET22188	B/Maine/01/2010	2010
AGX15924	B/Brisbane/40/2010	2010
AGX20641	B/Sydney/10/2010	2010
AET22183	B/Connecticut/02/2010	2010
AGX20652	B/Brisbane/41/2010	2010
AET22263	B/Maryland/08/2010	2010
AET22223	B/Washington/03/2010	2010
AET22203	B/New Mexico/01/2010	2010
AET21846	B/Arizona/05/2010	2010
AET21896	B/Montana/01/2010	2010
AGX20663	B/Sydney/512/2010	2010
AET21950	B/California/13/2010	2010
AET21901	B/Nebraska/04/2010	2010
AET21891	B/Louisiana/08/2010	2010
AET22213	B/Texas/10/2010	2010
AHL93538	B/New York/1242/2010	2010
AHL93560	B/New York/1244/2010	2010
AHL93549	B/New York/1243/2010	2010
AET21926	B/North Carolina/09/2010	2010
AET21945	B/California/12/2010	2010
AET21826	B/Alabama/09/2010	2010
ANM72096	B/Rochester/0027/2011	2011
WDV24032	B/USA/54756/2011	2011
AET80598	B/Indiana/01/2011	2011
AET80603	B/Ohio/01/2011	2011
AET80619	B/Georgia/01/2011	2011
AFR45821	B/Thailand/CU-B4504/2011	2011
AET80608	B/Minnesota/01/2011	2011
AGI64462	B/Iowa/01/2011	2011
AGI63974	B/California/01/2011	2011
AGI63999	B/Florida/01/2011	2011
AGI64012	B/Colorado/01/2011	2011
AGI64055	B/Oklahoma/01/2011	2011
AGI63979	B/California/02/2011	2011
AGI63984	B/California/02/2011	2011
AGI63990	B/California/02/2011	2011
AGI64347	B/Michigan/01/2011	2011
AGI64349	B/Illinois/01/2011	2011
AGX20674	B/Brisbane/2/2011	2011
AGI64007	B/Florida/02/2011	2011
AGI64104	B/North Carolina/03/2011	2011
AGI63969	B/Nebraska/01/2011	2011
AGI64014	B/Mississippi/01/2011	2011
AGI64048	B/Nebraska/02/2011	2011
AGI64073	B/Nevada/06/2011	2011
AGI64382	B/Louisiana/05/2011	2011
AGI64032	B/North Carolina/20/2011	2011
AGI64019	B/Kentucky/01/2011	2011
AGI64377	B/Texas/02/2011	2011
AGI64369	B/Alaska/01/2011	2011
QFQ93720	B/Singapore/DMS1481/2011	2011
AGI64464	B/Kansas/01/2011	2011
AGI64354	B/South Dakota/01/2011	2011
AGI64394	B/Nevada/01/2011	2011
AHL93571	B/New York/1245/2011	2011
AGI64386	B/Louisiana/04/2011	2011
AGI64491	B/Maryland/01/2011	2011
AGI64035	B/Florida/04/2011	2011
AGX84871	B/Tennessee/F2013/2011	2011
AGI64399	B/Washington/01/2011	2011
AGX20685	B/Townsville/1/2011	2011
AGI64391	B/Louisiana/03/2011	2011
AGI64339	B/Indiana/02/2011	2011
AGI64520	B/Montana/01/2011	2011
AGI64175	B/North Carolina/22/2011	2011
AGI64040	B/Maine/01/2011	2011
AGI64471	B/Missouri/01/2011	2011
AGX84893	B/Tennessee/F2013A/2011	2011
AGI64527	B/North Dakota/01/2011	2011
AGI64407	B/California/08/2011	2011
QFQ93731	B/Singapore/DMS1483/2011	2011
AGI64409	B/New Mexico/01/2011	2011
AGI64063	B/Idaho/01/2011	2011
AGI64909	B/New Mexico/02/2011	2011
AGI63994	B/Arkansas/01/2011	2011
AGI64359	B/Connecticut/01/2011	2011
AGI64364	B/Vermont/01/2011	2011
AGI64332	B/Wisconsin/02/2011	2011
AGI64334	B/Wisconsin/01/2011	2011
AGI64128	B/Wyoming/01/2011	2011
AGX20696	B/Brisbane/4/2011	2011
AHL93582	B/New York/1246/2011	2011
AGI64068	B/Arkansas/02/2011	2011
AGI64417	B/Louisiana/06/2011	2011
AGI64050	B/Maine/02/2011	2011
QFQ93603	B/Singapore/DMS1488/2011	2011
AGI64535	B/Tennessee/01/2011	2011
AGI64691	B/Alaska/06/2011	2011
AHZ41776	B/New York/1311/2011	2011
AGI64439	B/Arizona/01/2011	2011
AGI64687	B/Virginia/01/2011	2011
AGX24849	B/Victoria/500/2011	2011
AHL93593	B/New York/1247/2011	2011
AHL93604	B/New York/1248/2011	2011
AHL93615	B/New York/1249/2011	2011
AHL94950	B/New York/1307/2011	2011
AHL94961	B/New York/1308/2011	2011
AGI64530	B/Wisconsin/03/2011	2011
AGI64123	B/North Carolina/04/2011	2011
AHL93626	B/New York/1250/2011	2011
AHL93637	B/New York/1251/2011	2011
AHL93648	B/New York/1252/2011	2011
AHZ41787	B/New York/1312/2011	2011
AGI64419	B/Louisiana/07/2011	2011
AHL93692	B/New York/1256/2011	2011
AGI64429	B/Texas/03/2011	2011
AGI64474	B/Minnesota/02/2011	2011
AGI64479	B/Vermont/02/2011	2011
AGI64486	B/Vermont/03/2011	2011
AGI64566	B/Ohio/02/2011	2011
AGI64944	B/New Jersey/01/2011	2011
AGI64830	B/Virginia/04/2011	2011
AHL93659	B/New York/1253/2011	2011
AHL93670	B/New York/1254/2011	2011
AHL93736	B/New York/1260/2011	2011
AHL93791	B/New York/1265/2011	2011
AGI64593	B/Michigan/03/2011	2011
AGI64551	B/Kentucky/03/2011	2011
AGI64132	B/Colorado/02/2011	2011
AGI64109	B/North Carolina/01/2011	2011
AGI64114	B/North Carolina/02/2011	2011
AHL93703	B/New York/1257/2011	2011
AHL93714	B/New York/1258/2011	2011
AHL93725	B/New York/1259/2011	2011
AHL93769	B/New York/1263/2011	2011
AGI64540	B/Montana/02/2011	2011
AGI64434	B/Texas/04/2011	2011
AGI64424	B/Nevada/03/2011	2011
AHL93681	B/New York/1255/2011	2011
AHL93758	B/New York/1262/2011	2011
AHL93780	B/New York/1264/2011	2011
AGX84904	B/Tennessee/F2028/2011	2011
AHL93747	B/New York/1261/2011	2011
AHL93802	B/New York/1266/2011	2011
AGI64205	B/Nebraska/04/2011	2011
AGI64846	B/Virginia/05/2011	2011
AFR45810	B/Thailand/CU-B4585/2011	2011
AGX20707	B/Victoria/501/2011	2011
AGI64212	B/Nebraska/05/2011	2011
AGX20718	B/Brisbane/6/2011	2011
AHL93813	B/New York/1267/2011	2011
AHL93824	B/New York/1268/2011	2011
AGI64215	B/North Carolina/05/2011	2011
AGI64078	B/Nevada/04/2011	2011
AGI64083	B/Nevada/05/2011	2011
AGI64152	B/North Carolina/18/2011	2011
AGX20729	B/South Auckland/1/2011	2011
AGX84860	B/Tennessee/F2028A/2011	2011
AHL93835	B/New York/1269/2011	2011
AHL93868	B/New York/1272/2011	2011
AGI64220	B/Idaho/02/2011	2011
AGI64085	B/Massachusetts/01/2011	2011
AGI64163	B/North Carolina/24/2011	2011
AGI64450	B/Washington/02/2011	2011
AHL93846	B/New York/1270/2011	2011
AHL93857	B/New York/1271/2011	2011
AGI64545	B/Florida/05/2011	2011
AGI64092	B/Maryland/02/2011	2011
AGI64706	B/Texas/05/2011	2011
AGI64732	B/Louisiana/08/2011	2011
AHL93879	B/New York/1273/2011	2011
AHZ41798	B/New York/1313/2011	2011
AGI64650	B/Ohio/03/2011	2011
AGI64454	B/Nevada/07/2011	2011
AGI64555	B/South Carolina/01/2011	2011
AGI64444	B/California/09/2011	2011
AGX20740	B/Sydney/4/2011	2011
AFF18538	B/Boston/DB01/2011	2011
AFR45623	B/Thailand/CU-H2933/2011	2011
AHL93890	B/New York/1274/2011	2011
QFQ93609	B/Singapore/DMS1495/2011	2011
AGI64502	B/New Hampshire/01/2011	2011
AGI64495	B/Connecticut/02/2011	2011
AGI64598	B/Michigan/04/2011	2011
AGI64696	B/Utah/01/2011	2011
AGI64740	B/Louisiana/10/2011	2011
AHL93901	B/New York/1275/2011	2011
AHL93923	B/New York/1277/2011	2011
AGI64716	B/Virginia/02/2011	2011
AGI64138	B/Wyoming/02/2011	2011
AHZ41809	B/New York/1314/2011	2011
AGI64560	B/Indiana/04/2011	2011
AGI64714	B/Texas/06/2011	2011
AGI64704	B/Texas/06/2011	2011
AGI64773	B/New Mexico/03/2011	2011
AGI64517	B/Virginia/03/2011	2011
AHL93934	B/New York/1278/2011	2011
AGI64143	B/North Carolina/19/2011	2011
AHL93912	B/New York/1276/2011	2011
AGI64158	B/Mississippi/02/2011	2011
AGI64186	B/North Carolina/23/2011	2011
AGX15935	B/Brisbane/10/2011	2011
[truncated: 10,986 more rows]
